# Supplementary material for: ZmSPL12 Enhances Root Penetration and Elongation in Maize Under Compacted Soil Conditions by Responding to Ethylene Signaling
Source: Plants (Basel). 2024 Dec 17;13(24):3525. doi: 10.3390/plants13243525 (PMC11678858; doi:10.3390/plants13243525)
Supplement: Supplementary file 1 [file plants-13-03525-s001.zip]

Archive with 4 entries (3 files):
- plants-3352488-supplementary.pdf
- RNA-seq data/
- RNA-seq data/gene_count_matrix-CK1.csv
- RNA-seq data/gene_count_matrix-OE1.csv
