# Supplementary material for: ZmSPL12 Enhances Root Penetration and Elongation in Maize Under Compacted Soil Conditions by Responding to Ethylene Signaling
Source: Plants (Basel). 2024 Dec 17;13(24):3525. doi: 10.3390/plants13243525 (PMC11678858; doi:10.3390/plants13243525)
Supplement: Supplementary file 1 [file plants-13-03525-s001.zip › RNA-seq data/gene_count_matrix-CK1.csv]

gene_id	S499CK-1	S499CK-2	S499CK-3	S499CKA-1	S499CKA-2	S499CKA-3	S499CKD-1	S499CKD-2	S499CKD-3	S499CKS-1	S499CKS-2	S499CKS-3
Zm00001eb000010	609	765	810	525	491	463	611	762	799	506	422	632
Zm00001eb000140	0	0	0	3	0	0	0	0	0	4	0	0
Zm00001eb000170	1403	1637	1707	1319	1049	845	1611	1857	1946	1261	1141	1327
Zm00001eb000180	0	0	0	0	0	0	0	0	0	0	0	0
Zm00001eb000070	0	0	0	0	0	0	0	0	0	0	0	3
Zm00001eb000110	0	0	0	0	0	0	0	0	0	0	0	0
Zm00001eb000020	1071	1351	1197	326	301	215	995	2112	1466	1139	1709	674
Zm00001eb000050	3	0	0	0	0	0	0	0	2	5	0	0
Zm00001eb000060	546	675	731	257	126	121	602	607	944	486	386	514
Zm00001eb000080	2412	3456	2808	1194	679	560	3414	5476	4601	1474	1127	1439
Zm00001eb000100	2	0	0	0	0	0	0	0	0	0	0	0
Zm00001eb000120	8	4	0	0	0	0	0	3	0	0	0	0
Zm00001eb000200	0	0	0	0	0	0	0	0	0	0	0	0
Zm00001eb000190	1767	2012	2361	2089	2076	2314	1895	3135	2435	1478	1421	1527
Zm00001eb000210	2654	3384	3230	1691	1309	1269	3094	3837	3457	2298	2161	2361
Zm00001eb000220	3544	3580	3908	2660	1577	1547	3811	3874	4644	3003	2407	3101
Zm00001eb000240	105	116	89	67	101	91	178	180	286	278	129	159
Zm00001eb000230	2235	1741	2143	808	639	573	2564	2171	2447	1684	1451	1657
Zm00001eb000300	2	35	25	4	9	0	3	21	59	4	0	5
Zm00001eb000270	220	182	320	28	18	13	245	337	299	134	63	133
Zm00001eb000310	19	65	43	3	6	7	17	26	57	21	16	35
Zm00001eb000320	3369	2963	3829	2001	1539	1296	2856	2867	3050	3007	2571	2744
Zm00001eb000330	845	810	1106	708	469	447	885	1125	1192	623	728	849
Zm00001eb000370	424	730	622	103	71	31	524	761	1004	442	281	254
Zm00001eb000340	5130	5087	6633	3499	3250	2827	4299	5074	5295	5072	4346	5082
Zm00001eb000380	7507	8791	9717	437	359	121	6402	7202	24417	3669	523	2918
Zm00001eb000410	0	9	13	5	0	0	4	8	18	3	0	0
Zm00001eb000420	3458	4351	3531	3451	3581	3390	3235	3884	5139	2532	2361	3404
Zm00001eb000390	18	62	61	48	4	0	33	56	78	28	43	17
Zm00001eb000400	97	224	93	27	25	10	79	139	259	17	10	75
Zm00001eb000490	954	924	771	912	1368	1140	562	2022	2084	702	899	414
Zm00001eb000500	291	412	242	128	68	74	331	467	527	112	131	128
Zm00001eb000510	668	851	870	336	220	202	448	623	959	375	310	375
Zm00001eb000430	0	4820	1944	512	478	0	0	1576	3297	4203	1140	3476
Zm00001eb000440	3331	70	1942	512	478	334	2529	1576	3287	5	1143	0
Zm00001eb000450	2583	2989	4636	1359	3176	1417	3067	3683	6850	3361	2088	1645
Zm00001eb000460	41	0	0	0	11	46	0	0	7	108	0	0
Zm00001eb000470	236	468	639	767	484	286	419	616	664	811	566	537
Zm00001eb000480	17128	14462	21397	16932	17610	17999	14881	14846	15883	16005	17133	17179
Zm00001eb000540	36	65	99	65	49	51	37	56	55	13	4	44
Zm00001eb000520	5145	5938	5516	3021	2365	2099	4805	5201	4634	6700	5856	7407
Zm00001eb000570	73	75	85	38	31	9	67	116	108	87	68	65
Zm00001eb000550	2007	2654	1672	1037	884	723	1691	1885	1476	2386	2229	2433
Zm00001eb000580	6605	1668	1922	757	72	281	3908	4624	8565	847	769	1139
Zm00001eb000600	19	45	30	0	19	0	0	68	15	43	22	0
Zm00001eb000590	3240	3344	4024	2321	2263	1712	3318	3232	3543	3987	3883	4354
Zm00001eb000630	0	0	0	0	0	0	0	0	0	0	0	0
Zm00001eb000640	535	469	685	488	325	295	576	602	712	470	533	523
Zm00001eb000660	55	72	87	222	291	120	39	22	162	89	46	97
Zm00001eb000650	109	170	109	101	118	133	106	243	280	109	65	105
Zm00001eb000620	3306	3343	3159	2583	2282	2312	4460	4410	4843	2771	2373	3066
Zm00001eb000670	3618	4561	3576	2100	2081	1613	4246	4372	5019	4395	3922	4307
Zm00001eb000680	9	4	4	55	65	192	9	4	31	0	8	0
Zm00001eb000690	1885	2436	2794	3292	1902	1935	2424	3535	3668	2061	1787	2128
Zm00001eb000700	3031	3701	3029	2728	3038	2110	3435	3613	3843	3038	3197	2927
Zm00001eb000710	936	834	365	394	293	265	692	688	618	1073	1151	1261
Zm00001eb000720	52	27	62	48	17	47	24	36	30	44	38	96
Zm00001eb000740	214	249	198	64	56	23	152	173	136	201	177	272
Zm00001eb000750	17	43	13	0	11	15	18	25	36	47	28	36
Zm00001eb000820	1350	1605	1488	1202	1011	723	1097	1361	1043	1734	1509	1495
Zm00001eb000840	854	1469	800	166	129	185	666	1090	1748	543	218	538
Zm00001eb000770	22419	16324	20911	12440	12853	9573	15291	12764	20219	14795	12174	14727
Zm00001eb000780	4786	5514	6012	3805	2890	2519	5218	6414	5840	4269	3957	4247
Zm00001eb000790	1463	1302	1105	2735	2283	5603	1352	1557	1487	1266	1375	1552
Zm00001eb000800	3146	3194	3073	2654	2814	2262	2829	3852	3394	2594	2654	2431
Zm00001eb000860	4366	4507	5588	3860	2795	2371	4044	4103	4635	4281	3761	4412
Zm00001eb000870	4399	4838	6364	5186	3565	3578	4476	5229	5424	4789	4198	5364
Zm00001eb000880	384	645	804	206	183	269	278	341	638	151	337	257
Zm00001eb000890	506	882	620	375	546	326	602	1132	1146	711	592	675
Zm00001eb000900	2474	3070	1331	3192	1757	977	2057	1735	1712	3795	4755	2758
Zm00001eb000910	830	909	975	554	601	486	795	838	834	480	462	550
Zm00001eb000940	0	0	0	0	0	10	0	0	0	0	0	0
Zm00001eb000930	1627	593	852	3864	3530	3816	691	406	798	1179	1358	1573
Zm00001eb000960	39	36	43	44	43	19	13	52	34	34	61	66
Zm00001eb000920	4510	4748	5646	2674	2342	1934	5712	6070	5331	3956	3382	4139
Zm00001eb000980	1033	952	958	1789	2314	1546	1193	1367	1476	1225	1275	1588
Zm00001eb000970	5499	6150	4026	11159	11129	22635	9090	15001	10094	16749	22411	19636
Zm00001eb001010	983	1343	800	3911	4003	8517	1851	2230	1852	4576	6969	5437
Zm00001eb001020	286	184	248	45	18	30	151	97	336	84	74	81
Zm00001eb001000	4551	4510	5720	2323	1355	1176	4315	4994	5386	3086	2473	3733
Zm00001eb000990	482	682	324	430	260	156	575	778	900	905	953	575
Zm00001eb001050	314	498	359	277	220	143	351	490	402	263	315	295
Zm00001eb001040	2396	2335	2815	3098	2351	3071	1966	2182	2904	2753	2982	2430
Zm00001eb001060	768	1810	932	7061	6911	7839	1283	1913	1218	3565	5353	3513
Zm00001eb001070	1246	1104	1228	1466	1339	1199	1057	1652	1825	1207	1210	1387
Zm00001eb001110	2786	2960	3570	2647	2347	2078	3139	3348	3290	2299	2561	2397
Zm00001eb001120	1856	2090	2968	1670	1588	1854	3005	4514	2911	867	847	861
Zm00001eb001150	0	0	0	0	0	0	0	2	3	0	0	0
Zm00001eb001160	227	490	275	234	112	142	251	466	581	130	123	158
Zm00001eb001190	110	135	77	4	4	6	77	78	113	34	63	6
Zm00001eb001130	3048	2877	4231	4111	4351	4602	3226	3582	2644	2526	2360	2251
Zm00001eb001140	0	0	0	10	0	0	0	0	0	0	0	0
Zm00001eb001180	431	498	488	267	137	150	532	603	401	195	239	277
Zm00001eb001170	445	592	816	107	76	89	578	475	566	259	188	395
Zm00001eb001220	18	47	28	0	11	6	8	13	106	51	6	24
Zm00001eb001200	879	877	1471	1327	475	613	1370	1673	962	362	261	422
Zm00001eb001240	1387	1477	1344	1786	2338	1704	1049	1647	2065	1342	1756	1599
Zm00001eb001260	1476	1669	1341	762	544	379	1628	1978	1843	1225	1077	881
Zm00001eb001270	1313	1162	1582	695	598	521	1435	1637	1711	699	615	713
Zm00001eb001280	547	269	454	275	317	330	1332	1758	516	548	1178	398
Zm00001eb001330	0	0	0	0	0	0	0	0	3	6	4	0
Zm00001eb001350	184	289	287	235	329	227	281	334	349	168	134	261
Zm00001eb001340	261	267	276	14	27	17	148	282	357	173	252	139
Zm00001eb001290	1818	2202	2254	1399	1253	990	2192	2157	2540	1536	1434	1594
Zm00001eb001360	1351	1315	1274	544	663	543	1125	939	1166	877	950	1045
Zm00001eb001370	374	317	359	121	164	116	330	464	386	270	213	330
Zm00001eb001420	0	0	0	0	0	0	0	0	0	0	0	0
Zm00001eb001410	193	272	316	63	89	60	141	208	269	156	141	213
Zm00001eb001400	3035	3055	3029	2246	1774	1446	2911	2781	3872	2462	2688	2550
Zm00001eb001440	43	40	53	82	36	29	43	146	68	41	41	46
Zm00001eb001460	1198	2001	1307	497	913	1240	1147	1435	1388	1447	1434	921
Zm00001eb001470	426	576	456	426	548	424	589	738	644	439	427	482
Zm00001eb001480	0	0	0	0	0	0	0	0	0	0	0	0
Zm00001eb001490	0	0	6	4	18	6	7	0	14	5	0	0
Zm00001eb001500	85	150	80	42	0	7	113	123	167	75	39	14
Zm00001eb001430	8072	6832	8489	3658	2951	3014	6224	6731	7354	6471	6054	6640
Zm00001eb001520	20	28	7	0	0	0	13	25	17	6	0	3
Zm00001eb001510	2044	3699	1633	976	1142	671	1873	2266	1805	3317	3945	2739
Zm00001eb001530	2060	3351	1988	836	231	292	2673	3594	3546	1294	857	1239
Zm00001eb001550	929	831	831	596	794	518	676	538	1080	1073	1142	1141
Zm00001eb001610	0	0	0	0	0	0	0	0	0	0	0	0
Zm00001eb001620	53	26	32	67	50	118	12	9	9	51	39	78
Zm00001eb001600	54	74	46	47	73	63	29	69	88	50	53	25
Zm00001eb001590	507	374	654	953	2172	1679	430	446	426	280	257	363
Zm00001eb001560	3175	3244	2548	1883	1201	958	3005	3095	4624	3227	3540	2935
Zm00001eb001570	3889	4789	4341	4025	2814	2305	4492	5546	4981	4766	4774	5873
Zm00001eb001650	1531	1216	3236	4300	3441	3667	3888	4201	1609	3305	5059	2425
Zm00001eb001640	106	138	69	75	88	123	62	89	109	86	69	82
Zm00001eb001670	2487	2893	2343	1163	977	746	3072	3606	3130	1838	2551	2073
Zm00001eb001690	163	119	180	45	77	64	74	79	148	97	136	73
Zm00001eb001700	688	963	774	646	766	590	866	908	968	736	653	670
Zm00001eb001680	4430	5049	4770	3565	3558	2475	4797	5121	5070	4715	4986	5168
Zm00001eb001710	1171	1181	1443	1064	1031	930	1080	1397	1778	1000	1163	1032
Zm00001eb001720	760	1014	680	277	234	306	825	596	1162	602	264	629
Zm00001eb001760	2960	2354	3044	7969	12804	17971	1579	2289	2285	2392	1928	2587
Zm00001eb001770	3556	3997	3212	1261	1087	1137	2482	1928	4296	1762	1212	1995
Zm00001eb001780	3090	3050	3109	4183	5304	8158	2175	2330	3702	3545	3114	3960
Zm00001eb001820	26	107	82	72	28	6	52	55	76	119	127	99
Zm00001eb001810	2757	2399	2762	2598	3276	3278	3134	3340	4171	3508	4274	3668
Zm00001eb001830	985	1048	878	65	41	16	542	910	2564	242	56	236
Zm00001eb001840	594	648	758	408	325	314	545	867	739	399	444	504
Zm00001eb001860	1217	1358	1625	1938	1865	2127	1532	2079	1705	966	1045	1012
Zm00001eb001920	7	6	6	12	0	40	33	12	15	18	0	6
Zm00001eb001880	1735	1981	2318	972	762	709	2056	2439	2642	1643	1170	1219
Zm00001eb001890	832	941	1027	506	434	308	1225	1335	1329	586	445	638
Zm00001eb001900	1440	1967	2100	1471	732	802	1741	2565	2411	985	553	1176
Zm00001eb001870	1215	1125	1496	512	405	249	1268	1442	1536	909	764	798
Zm00001eb001910	1671	1839	1931	1386	1882	1264	2199	2454	2522	2161	1627	1672
Zm00001eb001950	61	81	141	4	0	9	118	167	102	39	16	41
Zm00001eb001960	80	63	50	94	41	65	83	83	110	86	196	162
Zm00001eb001970	80	63	0	0	0	0	83	0	0	0	0	0
Zm00001eb001990	27	40	47	52	37	9	92	120	45	19	18	27
Zm00001eb001980	322	379	372	247	215	105	540	417	690	270	229	260
Zm00001eb001940	6316	5611	3977	3417	2285	2652	16722	10723	13832	9487	7992	7286
Zm00001eb002000	1301	1359	1617	1292	1014	793	1657	2124	1895	1152	1067	1227
Zm00001eb002020	267	265	531	111	148	79	191	414	362	372	263	264
Zm00001eb002010	775	1495	195	596	960	920	738	793	591	399	630	484
Zm00001eb002050	0	0	0	0	4	0	0	8	0	0	0	10
Zm00001eb002030	265	149	279	170	118	125	262	318	613	321	165	311
Zm00001eb002040	2239	1854	1825	1876	1767	1399	1858	2048	2133	2166	2104	2862
Zm00001eb002070	577	678	816	486	346	273	751	969	801	575	536	636
Zm00001eb002080	13	18	11	4	8	6	30	42	16	10	23	5
Zm00001eb002060	2520	2411	2645	3249	4276	3075	2521	3029	3453	2412	2533	2808
Zm00001eb002090	576	578	577	75	139	60	347	398	1163	315	127	179
Zm00001eb002170	809	986	975	616	484	430	1018	1284	1270	792	630	687
Zm00001eb002100	11388	12346	11578	8609	7077	7949	13698	12875	13784	17268	15213	18731
Zm00001eb002210	0	0	0	0	0	3	0	0	0	0	0	0
Zm00001eb002200	141	165	187	63	68	216	177	73	198	112	78	95
Zm00001eb002180	6756	5541	4755	13460	13170	17353	4018	4189	3513	8746	10723	10882
Zm00001eb002190	80	157	110	435	218	655	159	210	102	113	186	119
Zm00001eb002220	3914	4266	4407	3304	3151	2249	4563	5015	5367	3826	3899	4158
Zm00001eb002250	527	702	1354	492	83	56	3310	2421	1498	501	434	575
Zm00001eb002240	40	120	48	52	52	32	37	83	85	44	66	59
Zm00001eb002280	61	41	11	63	45	113	19	9	51	84	55	93
Zm00001eb002270	342	150	146	94	384	407	122	138	209	303	169	238
Zm00001eb002310	12	24	9	7	0	0	3	40	12	0	27	4
Zm00001eb002290	221	248	67	296	187	395	53	23	135	118	206	252
Zm00001eb002330	0	0	11	0	0	0	0	16	0	0	0	0
Zm00001eb002340	3	0	0	0	0	0	0	0	2	0	0	1
Zm00001eb002380	82	31	58	190	1871	486	66	53	143	301	138	176
Zm00001eb002260	4069	4465	4813	3701	4064	3078	4443	5836	5582	3953	3695	4432
Zm00001eb002320	2839	3003	2361	1772	1462	1019	2651	2922	3299	1871	2392	2195
Zm00001eb002390	382	519	405	203	69	90	1000	1505	1449	392	428	132
Zm00001eb002420	1161	1113	1047	1020	1885	959	823	1018	1135	939	1132	1073
Zm00001eb002450	187	283	199	99	56	39	348	413	343	161	108	132
Zm00001eb002430	3804	3988	5249	2173	1414	1258	3909	4671	4167	3494	3011	3361
Zm00001eb002440	1427	1700	1655	613	166	165	1236	2022	2781	1121	601	841
Zm00001eb002460	502	841	686	515	409	464	877	1228	915	724	586	580
Zm00001eb002470	339	445	217	198	200	191	391	399	525	242	142	301
Zm00001eb002510	580	185	165	68	99	162	428	667	765	444	178	397
Zm00001eb002520	597	1020	546	732	1058	757	556	1291	1008	610	916	611
Zm00001eb002480	94	160	116	53	13	28	153	125	76	106	35	51
Zm00001eb002490	4640	4536	5161	2462	1495	1416	5359	4582	6590	4754	3964	4922
Zm00001eb002530	2942	2753	3155	2748	2776	2097	2455	2380	2686	3571	2916	3004
Zm00001eb002540	240	321	291	248	311	255	416	527	438	243	280	205
Zm00001eb002550	1858	1461	1870	883	753	600	1840	2257	2413	1187	951	1213
Zm00001eb002560	1341	1600	1695	986	562	409	1691	1852	1888	969	945	1196
Zm00001eb002570	6328	4694	6001	3029	3288	2234	4827	4345	5570	5658	5536	6596
Zm00001eb002600	4	0	5	0	0	8	8	3	0	0	0	0
Zm00001eb002590	5043	6269	6427	3475	3960	2854	6921	6326	6051	4302	4301	4187
Zm00001eb002610	1367	1415	1583	1038	610	685	1563	1910	1993	1004	1079	1110
Zm00001eb002620	731	723	441	1984	846	381	714	517	760	1008	611	256
Zm00001eb002650	0	0	0	0	0	0	4	0	0	4	5	0
Zm00001eb002660	377	192	180	1341	2073	4482	201	305	333	330	223	117
Zm00001eb002640	2576	2886	3203	4236	6153	5017	2745	3604	3847	2447	2793	2982
Zm00001eb002730	0	29	2	16	5	4	0	0	0	0	0	30
Zm00001eb002720	60	15	109	0	15	8	38	58	53	66	37	11
Zm00001eb002740	885	1282	1120	717	611	353	1583	1529	1097	1030	1025	912
Zm00001eb002760	1081	721	1162	67	46	42	587	1446	1868	107	62	128
Zm00001eb002770	66	56	54	47	70	44	43	35	80	87	79	109
Zm00001eb002680	530	524	1314	565	591	982	371	738	349	443	303	259
Zm00001eb002700	375	146	635	453	503	417	154	138	102	121	253	316
Zm00001eb002690	7885	5349	4346	18166	20261	18974	3462	3872	4427	12221	11366	10825
Zm00001eb002710	399	279	532	614	718	735	157	104	227	247	264	366
Zm00001eb002780	812	603	822	68	468	114	372	557	819	952	1581	462
Zm00001eb002790	974	1052	747	357	581	263	487	947	1374	977	1559	552
Zm00001eb002810	185	312	303	126	89	86	268	370	316	175	104	140
Zm00001eb002800	1147	995	768	167	1070	785	804	1226	1955	1616	1764	863
Zm00001eb002820	411	421	467	410	357	239	340	434	627	351	308	425
Zm00001eb002840	0	0	0	0	0	0	0	0	0	0	0	0
Zm00001eb002850	1359	1380	1503	1587	1039	644	2048	3363	3549	1680	1614	1628
Zm00001eb002830	4456	5044	4804	796	972	905	7085	5422	9246	4712	4193	5079
Zm00001eb002900	6	15	37	26	16	10	2	8	21	15	5	11
Zm00001eb002870	2094	1804	1780	1573	2092	1922	1492	1014	1967	1337	1009	1466
Zm00001eb002910	800	983	956	781	570	516	1079	1664	1309	637	532	725
Zm00001eb002930	302	286	200	764	323	387	342	451	515	443	408	531
Zm00001eb002920	231	424	280	252	227	185	368	371	396	201	196	229
Zm00001eb002950	5779	6311	2901	30140	19076	20359	3354	3422	5451	9305	9288	12823
Zm00001eb002940	1837	2071	1565	2950	3127	2426	1580	1688	1689	3418	2803	4131
Zm00001eb002970	0	0	4	0	0	0	0	0	0	0	0	0
Zm00001eb002960	8708	5960	7211	5250	4805	3894	4286	3677	7331	5749	5369	5862
Zm00001eb003030	667	663	746	430	364	389	652	599	711	526	407	554
Zm00001eb003000	2102	2643	2897	2864	2118	1854	2864	2902	3044	1865	1666	2006
Zm00001eb003010	2615	2954	3152	2283	1898	1996	2968	3344	3883	2352	1804	2377
Zm00001eb003020	3034	3742	3235	2571	2030	2019	5269	5272	5935	2286	1963	2695
Zm00001eb003100	0	1	0	0	0	0	0	0	0	0	0	0
Zm00001eb003110	460	569	403	592	332	348	439	572	457	329	346	352
Zm00001eb003040	481	574	606	378	232	165	331	672	557	368	396	328
Zm00001eb003060	0	0	0	0	0	10	0	0	0	0	0	0
Zm00001eb003090	10	28	0	9	0	0	21	31	36	3	14	19
Zm00001eb003050	4	0	4	5	0	21	25	4	0	0	0	20
Zm00001eb003070	2127	2169	2772	2548	1831	1526	1787	2740	2629	1735	1644	1488
Zm00001eb003080	128	158	178	109	52	53	343	266	352	211	158	80
Zm00001eb003150	69	21	8	64	16	65	10	0	0	28	13	0
Zm00001eb003160	0	0	0	0	0	0	0	0	0	0	0	0
Zm00001eb003130	815	723	1047	555	387	414	772	714	969	710	650	790
Zm00001eb003140	73	58	46	16	15	3	10	224	117	20	64	7
Zm00001eb003170	2459	2235	2708	1511	1226	2306	2928	2447	3593	2519	1942	2330
Zm00001eb003180	4034	4948	3660	6968	10341	7427	4015	5598	6859	4441	5754	4469
Zm00001eb003240	16	17	0	13	9	26	117	0	138	105	95	53
Zm00001eb003200	285	394	351	549	545	461	344	365	395	393	395	343
Zm00001eb003210	28	79	52	74	29	50	119	75	81	92	45	57
Zm00001eb003190	3827	3479	4639	3320	2514	2197	2054	2570	3111	2913	2701	3510
Zm00001eb003270	113	126	134	52	8	22	148	143	161	80	38	96
Zm00001eb003280	146	230	165	79	44	30	196	317	271	83	95	94
Zm00001eb003310	32	29	18	15	26	14	19	13	31	40	29	46
Zm00001eb003330	22	28	36	47	9	38	23	46	61	20	39	38
Zm00001eb003340	19	22	26	23	29	6	38	45	34	15	45	32
Zm00001eb003350	2468	2476	2391	1806	1679	1148	1975	2456	2337	2054	1787	2253
Zm00001eb003400	21	8	0	57	23	59	10	15	9	0	10	14
Zm00001eb003370	8	0	19	8	26	20	0	0	0	7	33	11
Zm00001eb003380	9	0	5	5	7	16	4	0	3	10	10	7
Zm00001eb003360	1370	1699	1216	678	538	278	3314	2673	3381	2563	1753	1971
Zm00001eb003420	1631	2142	1553	2286	3399	2172	1387	2044	2357	1642	1875	1470
Zm00001eb003440	1233	1609	1082	5268	8394	23801	11195	12817	4585	6733	8209	3557
Zm00001eb003450	380	254	279	344	2062	986	188	177	161	443	548	918
Zm00001eb003460	516	283	371	1143	1352	1298	248	189	324	414	416	558
Zm00001eb003470	171	333	130	263	826	546	368	456	487	681	378	177
Zm00001eb003510	1851	2324	2359	1760	1319	1435	2400	2934	2838	1520	1559	1638
Zm00001eb003480	4723	4641	6691	4564	4869	4453	5562	5975	7188	3512	3378	4009
Zm00001eb003490	19253	22443	15430	8719	8274	6015	15644	13219	13674	36107	39229	38421
Zm00001eb003520	0	0	0	0	0	0	0	0	0	0	0	0
Zm00001eb003530	0	0	0	0	0	0	0	0	0	0	0	0
Zm00001eb003540	1871	1977	2128	825	435	397	1943	1823	2876	2029	1356	1173
Zm00001eb003600	21	0	44	13	12	0	10	6	14	17	7	0
Zm00001eb003610	0	11	35	0	0	0	6	66	85	8	10	0
Zm00001eb003630	22	59	57	3	0	15	4	64	150	3	0	4
Zm00001eb003620	56	83	38	0	19	23	29	104	121	78	299	60
Zm00001eb003590	0	0	0	0	0	0	0	0	3	0	0	0
Zm00001eb003580	1023	1005	1350	901	640	612	780	1396	1959	1247	787	876
Zm00001eb003650	331	237	226	147	138	427	795	803	1052	1078	603	527
Zm00001eb003660	69	23	79	0	0	3	14	25	206	9	0	6
Zm00001eb003680	0	0	0	0	0	31	14	10	12	0	0	16
Zm00001eb003670	707	619	729	705	587	462	633	672	704	690	749	934
Zm00001eb003560	0	3	0	0	0	0	0	0	0	0	0	3
Zm00001eb003570	184	232	209	225	264	224	207	294	291	219	215	160
Zm00001eb003550	3443	3747	3573	2179	1363	1173	2847	3806	3315	2973	2468	2515
Zm00001eb003690	2253	2444	2555	2443	2468	1617	2290	2560	2647	2240	1874	1989
Zm00001eb003700	1162	950	676	384	293	191	574	448	907	580	393	654
Zm00001eb003740	0	0	0	0	0	0	0	0	0	0	0	0
Zm00001eb003750	605	494	548	270	238	149	484	461	513	398	340	429
Zm00001eb003760	2298	1937	2001	1586	1137	770	1383	1050	1591	4162	4298	4330
Zm00001eb003790	0	0	0	0	0	0	0	0	0	0	0	0
Zm00001eb003800	47	20	32	17	14	50	12	53	55	22	0	45
Zm00001eb003780	1930	2143	2698	610	475	495	2216	2332	2887	1181	853	1535
Zm00001eb003820	183	785	169	117	552	556	374	265	963	383	102	191
Zm00001eb003710	0	0	0	0	0	0	0	0	0	1	0	0
Zm00001eb003720	49	30	142	0	94	43	109	55	183	68	83	167
Zm00001eb003730	104401	80741	145893	24385	22635	24767	107432	119925	70652	29240	29807	28726
Zm00001eb003810	5455	5883	8471	2963	2427	2738	6979	7717	5767	4740	4453	5196
Zm00001eb003830	11677	17486	13564	18802	28869	33071	25017	27605	28195	18788	16257	19819
Zm00001eb003840	2844	3086	3812	3735	3561	4038	2728	4042	3369	3169	2646	2920
Zm00001eb003850	182	269	256	312	370	242	283	368	395	209	171	210
Zm00001eb003860	140	188	242	123	45	273	634	415	297	140	96	231
Zm00001eb003870	23	35	18	29	8	4	67	70	77	14	10	31
Zm00001eb003880	1009	730	831	420	420	390	736	701	932	582	461	687
Zm00001eb003900	146	262	110	151	151	152	159	184	195	126	148	230
Zm00001eb003920	27	23	16	0	1	0	16	21	70	7	10	8
Zm00001eb003910	132	61	97	32	8	6	100	76	286	33	45	11
Zm00001eb003890	3091	3199	2885	2438	2906	2158	3258	2251	3409	3692	3454	3974
Zm00001eb003960	1051	1395	2225	943	193	274	455	631	432	1394	2019	1739
Zm00001eb003970	421	479	435	362	498	411	426	556	501	473	356	498
Zm00001eb003930	4525	4519	4433	4666	5827	4624	5557	6574	5847	4207	4346	3921
Zm00001eb004020	8	0	0	0	0	2	0	3	0	0	0	0
Zm00001eb004000	1594	990	1486	1674	1675	2959	649	774	1041	802	886	943
Zm00001eb004040	0	0	6	0	4	0	4	0	12	5	3	0
Zm00001eb004030	2855	2888	2191	2584	1636	1224	2803	3046	3850	2309	2465	2218
Zm00001eb004050	145	97	102	112	94	65	183	204	177	193	152	127
Zm00001eb004070	0	0	0	0	1	2	0	0	0	0	0	0
Zm00001eb004080	0	0	0	0	0	0	0	0	0	0	0	0
Zm00001eb004060	69	82	275	3	2	3	38	43	25	10	6	4
Zm00001eb004090	1225	1442	1546	842	932	891	1257	1226	1206	1292	1303	1314
Zm00001eb004110	0	0	0	4	94	47	0	949	0	161	110	0
Zm00001eb004100	12443	6437	16788	4	94	47	4238	2545	7854	161	110	572
Zm00001eb004130	0	0	0	0	0	0	2	0	0	0	0	2
Zm00001eb004140	515	565	1018	332	263	202	503	582	514	300	283	317
Zm00001eb004150	155	143	2	6	1073	90	25	44	34	29	5	76
Zm00001eb004120	3691	3565	3907	2069	1607	1250	3522	3672	4005	2507	2213	2980
Zm00001eb004160	1826	1997	2498	2188	2359	2015	1520	2379	2172	1984	2015	2080
Zm00001eb004170	11779	9555	11382	7634	7403	6272	8834	8867	9067	10524	9747	12609
Zm00001eb004180	4829	6815	2293	10780	14952	14410	1792	2823	1294	8935	10588	8560
Zm00001eb004190	1202	1294	1080	1761	1642	2285	1081	1221	1053	1571	1641	1568
Zm00001eb004240	418	373	483	412	315	272	367	498	538	215	328	359
Zm00001eb004200	49	48	36	43	19	37	29	15	58	23	37	23
Zm00001eb004210	2105	1505	2297	728	664	420	2657	1875	2460	1571	1235	1497
Zm00001eb004260	138	233	356	76	0	0	196	418	270	194	458	121
Zm00001eb004280	7	10	30	10	2	38	7	7	15	12	29	12
Zm00001eb004250	285	249	222	324	295	318	166	389	265	211	252	199
Zm00001eb004310	1180	968	1498	2803	1963	2005	1100	1010	1446	1065	996	1167
Zm00001eb004290	1819	1677	1113	770	992	584	1055	1017	997	1582	1834	2073
Zm00001eb004300	51	49	28	122	160	148	48	43	18	17	35	44
Zm00001eb004340	141	322	288	113	130	60	184	363	317	214	297	303
Zm00001eb004350	0	0	0	0	0	0	0	0	0	0	0	0
Zm00001eb004320	528	747	700	106	93	55	579	832	1151	509	536	302
Zm00001eb004330	3	0	3	0	0	0	0	0	0	2	0	0
Zm00001eb004450	3	6	9	0	0	3	4	4	9	6	6	8
Zm00001eb004460	3	6	9	0	0	3	4	4	9	6	6	8
Zm00001eb004470	24	3	0	39	92	196	710	126	136	364	200	52
Zm00001eb004480	347	451	450	299	211	172	329	313	377	324	205	277
Zm00001eb004490	7106	11583	10642	6232	16040	6661	9379	10433	4294	3886	4729	3346
Zm00001eb004360	0	0	0	0	0	0	0	0	0	0	0	0
Zm00001eb004370	5115	5969	6870	5081	4020	3723	5278	5594	5577	5723	5081	6101
Zm00001eb004390	5664	4881	6230	0	56	5565	4874	4074	0	0	23067	0
Zm00001eb004410	30	23	7	30	59	29	4	12	14	28	14	30
Zm00001eb004430	180	73	46	229	109	72	193	170	456	117	179	113
Zm00001eb004440	3455	6780	4717	8890	7090	3505	8199	12844	8489	5303	6117	7409
Zm00001eb004380	5664	4881	6231	14785	21055	8366	4876	4079	9337	23825	0	25474
Zm00001eb004400	4942	4941	4415	2389	3525	2367	3269	3563	3511	9605	8357	7905
Zm00001eb004420	18027	17553	29956	19754	18638	15309	21172	20135	19003	24896	27181	26594
Zm00001eb004510	0	9	24	0	0	15	18	27	0	23	8	16
Zm00001eb004540	64	105	129	51	34	11	62	143	146	56	52	83
Zm00001eb004500	2659	2729	2994	3298	3799	3674	2033	2515	2289	2340	2135	2443
Zm00001eb004560	338	334	403	403	382	415	414	507	607	381	344	333
Zm00001eb004610	4	0	10	6	0	5	0	29	19	0	0	4
Zm00001eb004550	3808	4158	3654	1042	1003	1583	2525	2454	9023	3168	1671	2704
Zm00001eb004600	0	0	0	0	0	0	0	0	0	0	0	0
Zm00001eb004570	201	204	134	233	291	212	238	307	311	187	205	144
Zm00001eb004590	831	743	486	457	377	268	885	635	617	912	739	1023
Zm00001eb004720	62	64	33	0	0	0	100	75	69	34	0	0
Zm00001eb004730	1248	1143	607	137	199	128	625	950	1519	879	698	645
Zm00001eb004740	63	279	173	68	168	92	347	134	240	141	216	197
Zm00001eb004750	566	836	377	221	495	363	882	979	1668	434	574	842
Zm00001eb004770	299	334	388	163	114	143	356	227	345	288	199	202
Zm00001eb004640	0	0	0	0	0	0	0	2	0	0	1	0
Zm00001eb004670	568	1104	1081	1017	2385	2340	666	1059	1007	1176	923	718
Zm00001eb004630	1553	1577	1214	1932	2588	2137	6647	2851	3899	3062	2276	2578
Zm00001eb004650	27	25	32	0	8	12	32	70	60	40	25	14
Zm00001eb004660	23222	21719	19062	18000	19881	13466	17497	13528	18845	23623	23864	26766
Zm00001eb004880	4	4	0	30	63	82	0	0	2	13	7	6
Zm00001eb004800	0	0	0	0	0	0	0	0	0	0	0	0
Zm00001eb004810	0	0	0	0	0	0	0	0	0	0	0	0
Zm00001eb004820	0	0	3	0	0	0	0	0	0	0	1	0
Zm00001eb004830	0	5	6	83	178	241	12	4	4	1	8	10
Zm00001eb004840	0	0	0	10	16	13	0	0	0	0	0	0
Zm00001eb004850	0	0	0	2	10	3	0	0	0	0	0	0
Zm00001eb004860	0	0	0	2	15	14	0	0	0	0	0	0
Zm00001eb004950	0	0	0	0	17	26	0	0	0	0	3	0
Zm00001eb004960	0	14	0	8	12	0	17	25	15	10	15	13
Zm00001eb004780	1709	1710	1951	1052	748	647	1405	1997	1977	1071	796	1126
Zm00001eb004790	1570	2112	2160	1597	1394	1064	2006	2662	2331	1853	1737	1959
Zm00001eb004990	732	751	898	836	865	818	942	1009	993	721	808	731
Zm00001eb004940	2120	2153	2569	2053	2102	2175	1951	2144	2033	1941	1812	1897
Zm00001eb005000	712	774	603	405	2352	3435	552	580	734	768	741	803
Zm00001eb005010	268	343	208	77	158	120	182	318	373	198	324	175
Zm00001eb005020	3741	3448	3242	2522	1772	1177	2970	2813	4124	2390	2183	2773
Zm00001eb005100	37	142	63	60	67	169	176	32	76	72	52	136
Zm00001eb005110	30	114	16	13	51	28	41	17	64	32	15	19
Zm00001eb005120	70	79	176	20	23	25	49	48	49	86	53	75
Zm00001eb005130	234	512	204	136	257	75	551	489	515	502	298	385
Zm00001eb005170	0	46	20	79	0	9	15	103	14	15	19	0
Zm00001eb005180	48	36	67	0	53	17	42	0	49	51	13	55
Zm00001eb005140	789	967	916	1767	2635	2301	1003	1207	1549	925	931	847
Zm00001eb005030	468	637	527	338	140	67	374	972	817	401	496	256
Zm00001eb005040	0	0	0	0	1	0	0	0	0	0	0	0
Zm00001eb005070	5576	5124	5365	4032	3351	3115	4163	4781	5360	5992	5515	6834
Zm00001eb005060	535	645	731	2011	1491	1681	786	994	1008	542	545	762
Zm00001eb005190	1841	2123	2380	2040	3961	3665	1417	1628	2043	1249	1045	1023
Zm00001eb005210	19	0	18	28	32	0	0	26	13	9	7	60
Zm00001eb005250	0	4	0	43	318	723	13	27	11	2139	1080	34
Zm00001eb005220	3110	3641	4013	1971	1752	1586	4583	5255	4290	3047	2827	2959
Zm00001eb005230	294	260	337	152	128	111	331	402	332	199	216	317
Zm00001eb005290	3	10	0	0	0	0	0	16	9	5	10	0
Zm00001eb005300	10	11	0	0	0	0	7	14	12	0	0	0
Zm00001eb005310	30	17	4	0	0	0	4	14	28	3	15	8
Zm00001eb005280	796	944	1175	184	147	131	712	861	909	607	429	664
Zm00001eb005270	3117	4142	3622	1527	852	890	4610	5332	5155	2511	2159	2833
Zm00001eb005320	740	981	810	650	684	461	1035	1411	1252	795	781	614
Zm00001eb005350	20	38	30	26	28	20	45	37	27	6	30	8
Zm00001eb005340	761	925	886	1081	842	738	1064	1435	1136	883	544	741
Zm00001eb005330	3607	3636	5150	2351	2620	2141	2618	3007	2909	2712	2208	2686
Zm00001eb005370	952	670	931	669	390	301	766	907	1084	713	748	821
Zm00001eb005360	327	289	495	107	90	66	244	338	422	183	101	114
Zm00001eb005420	366	397	557	348	312	165	451	572	483	343	290	304
Zm00001eb005440	52	46	50	80	26	4	33	70	140	40	48	20
Zm00001eb005450	38	47	34	192	534	276	36	55	126	101	251	171
Zm00001eb005380	2952	3389	4097	7348	5347	7950	7122	5352	4081	3207	4657	4571
Zm00001eb005390	244	203	201	256	103	181	258	303	379	150	148	149
Zm00001eb005400	320	449	358	329	370	222	471	388	361	287	312	327
Zm00001eb005430	2095	2008	1966	1524	1880	1348	2356	2293	2664	2473	3242	2685
Zm00001eb005470	0	2	0	0	0	0	0	1	0	1	0	0
Zm00001eb005500	36	39	43	2	0	12	17	47	88	0	17	9
Zm00001eb005510	3	3	0	0	0	0	0	0	6	0	2	0
Zm00001eb005460	2718	6418	3679	6118	4868	7176	8971	10028	9681	6531	3893	5825
Zm00001eb005540	28	41	28	9	6	0	39	49	72	7	0	5
Zm00001eb005530	3411	2487	3868	4206	2597	2656	4250	3759	4672	4723	4245	4238
Zm00001eb005600	55	40	52	10	12	15	169	156	178	44	28	12
Zm00001eb005560	0	0	0	0	26	44	0	0	0	0	23	14
Zm00001eb005570	101	53	35	204	300	289	26	52	41	64	97	129
Zm00001eb005580	14	48	26	7	6	8	33	32	18	14	20	27
Zm00001eb005550	11994	14873	12170	13730	8413	7437	11101	15606	5553	7927	12599	5957
Zm00001eb005640	51	52	18	262	359	353	43	61	69	33	39	51
Zm00001eb005630	2373	2130	2500	2112	1734	1179	2304	2073	2319	1925	1556	1740
Zm00001eb005700	1822	2271	1948	1832	1978	980	2668	2416	1924	2422	3110	1449
Zm00001eb005660	2769	2887	2929	2008	2890	1797	2544	3439	3341	2695	2809	3057
Zm00001eb005670	1331	1518	1728	956	859	612	1328	1663	2060	1060	937	1188
Zm00001eb005680	522	485	458	477	769	731	657	457	837	1097	663	681
Zm00001eb005690	6348	8411	10199	3002	4864	3543	6257	9148	7182	5010	5088	4059
Zm00001eb005740	4	10	3	8	36	4	0	8	7	6	0	0
Zm00001eb005760	66	14	32	112	32	26	89	76	122	80	59	44
Zm00001eb005710	1870	1788	1995	1093	1001	866	1032	1262	1704	1226	982	1304
Zm00001eb005780	150	395	123	313	874	302	185	263	105	548	594	444
Zm00001eb005770	518	587	521	477	299	325	657	786	935	405	322	475
Zm00001eb005870	0	0	22	23	0	11	3	5	0	0	0	0
Zm00001eb005850	1049	740	1001	1358	1648	1089	956	425	835	1297	1220	1486
Zm00001eb005890	25	14	0	9	4	0	4	0	3	14	2	0
Zm00001eb005860	212	288	233	153	104	63	273	131	275	203	193	240
Zm00001eb005820	3428	3629	3987	2214	1895	1824	3973	4244	4366	3071	3194	3261
Zm00001eb005810	30	86	51	17	71	23	28	106	98	34	47	25
Zm00001eb005830	192	136	152	353	223	160	82	87	143	125	129	142
Zm00001eb005840	1010	1315	1107	933	665	545	1298	1658	1457	1427	1199	1180
Zm00001eb005900	1538	893	1222	1317	1379	939	1340	813	1773	1278	965	1415
Zm00001eb005920	2290	2043	2603	2504	3163	3648	2288	2024	2810	3161	2391	2731
Zm00001eb005940	0	0	0	0	0	22	0	0	176	6	0	0
Zm00001eb005930	2974	3448	2255	952	1592	1034	2415	1624	3185	4598	2479	3088
Zm00001eb005980	24	31	2	196	352	345	39	120	56	69	125	65
Zm00001eb005970	49	98	47	0	0	16	34	105	95	56	46	61
Zm00001eb005990	580	377	290	6017	10608	14924	909	879	573	1940	3275	2080
Zm00001eb006000	921	943	877	8877	12516	18853	3427	4999	3435	3871	4070	2836
Zm00001eb006010	106	117	137	93	148	192	144	231	196	73	131	103
Zm00001eb005950	4229	5209	5685	2054	1439	1243	4624	5305	5415	2506	2165	3101
Zm00001eb005960	5291	5118	5696	6175	4730	3488	5760	5707	6926	4691	5585	5360
Zm00001eb006060	0	0	0	0	0	7	0	0	0	0	0	0
Zm00001eb006050	48	54	0	91	3087	441	15	15	22	667	251	288
Zm00001eb006070	0	3	6	0	7	0	0	0	4	0	2	2
Zm00001eb006040	1786	1706	1893	2260	2418	2299	1486	1635	1471	2492	3394	3397
Zm00001eb006120	6	5	0	0	0	0	9	8	8	2	9	6
Zm00001eb006080	2039	2786	3645	2226	1463	1234	1656	2113	2244	1185	1086	1317
Zm00001eb006090	15	38	50	4	0	10	5	16	16	18	4	4
Zm00001eb006150	612	786	678	889	886	723	696	713	926	660	665	720
Zm00001eb006160	11026	13958	9284	11190	21826	8744	9135	8759	9670	13565	14505	13265
Zm00001eb006170	0	0	0	0	0	0	0	0	0	0	0	0
Zm00001eb006190	0	0	0	15	7	6	0	0	0	0	0	0
Zm00001eb006140	482	416	359	1547	2427	2195	343	307	536	1129	1527	969
Zm00001eb006180	14608	12746	19600	4618	5541	3265	5972	7212	11515	4829	4076	7267
Zm00001eb006260	16	37	7	434	598	1210	117	186	70	61	168	52
Zm00001eb006200	1590	1056	1906	634	910	894	385	681	632	385	565	747
Zm00001eb006210	11426	14114	22159	6366	13882	9242	6431	10670	7635	4014	4330	4199
Zm00001eb006320	143	78	94	49	48	47	106	161	142	88	48	100
Zm00001eb006330	19	21	24	36	16	8	7	36	22	25	16	18
Zm00001eb006340	6	11	4	4	5	4	9	9	9	12	20	10
Zm00001eb006360	69	117	80	12	52	35	23	261	95	34	49	19
Zm00001eb006350	523	1121	691	374	471	480	579	954	1246	716	436	623
Zm00001eb006380	1635	1165	1415	938	714	510	1530	1458	2123	1261	1219	1547
Zm00001eb006290	0	0	0	0	0	0	0	0	0	0	0	0
Zm00001eb006300	1353	1652	2075	931	725	726	1694	2378	2049	1118	798	1129
Zm00001eb006310	539	1050	661	1542	1837	1069	3289	4491	2737	1195	1369	1693
Zm00001eb006270	3281	3189	4147	1445	2478	1646	6590	4618	6662	4417	4691	4818
Zm00001eb006280	3	2	0	0	0	0	21	11	9	0	2	5
Zm00001eb006390	1306	1349	1302	1149	1912	961	1082	1325	1412	880	883	1287
Zm00001eb006400	463	468	330	492	472	353	588	652	710	409	364	447
Zm00001eb006410	1383	348	668	1877	1913	799	239	99	438	1664	1742	1178
Zm00001eb006420	807	236	172	18149	22749	39443	696	666	378	1612	2412	1241
Zm00001eb006430	1977	931	217	39044	34325	54912	1335	1447	388	10234	17241	11389
Zm00001eb006440	454	157	146	10137	12738	22691	316	253	306	918	1320	789
Zm00001eb006450	307	411	381	334	196	158	405	567	598	208	197	234
Zm00001eb006470	1078	1197	1362	997	770	705	1058	1372	1620	771	723	716
Zm00001eb006480	649	574	1320	274	443	288	430	372	362	485	378	570
Zm00001eb006520	502	504	535	212	201	178	313	479	489	249	234	457
Zm00001eb006530	252	429	488	12	43	17	260	715	1155	87	99	46
Zm00001eb006510	1590	1270	1537	1117	977	737	1237	1272	1686	971	791	1185
Zm00001eb006550	577	525	563	542	827	469	465	529	697	550	455	666
Zm00001eb006540	892	911	712	619	457	311	852	956	1137	744	725	833
Zm00001eb006560	2104	2712	2950	2999	2297	2413	2142	3122	2422	2519	2595	2549
Zm00001eb006590	9	0	29	42	0	0	11	11	6	21	16	18
Zm00001eb006600	183	170	311	143	114	111	352	654	190	205	279	214
Zm00001eb006610	296	394	472	155	147	79	258	592	790	326	411	262
Zm00001eb006570	4074	3857	4169	2699	2083	2307	3779	4089	4359	3384	2679	3572
Zm00001eb006630	295	57	207	23	63	36	55	41	86	73	106	147
Zm00001eb006620	4804	4207	3453	8401	18707	15988	3199	3525	3433	8443	12220	10616
Zm00001eb006670	188	114	64	81	38	26	90	62	141	101	120	133
Zm00001eb006650	0	0	0	0	0	0	0	0	0	0	0	0
Zm00001eb006660	3666	4171	3639	6817	6466	4510	5486	5207	6046	10774	13332	13355
Zm00001eb006640	221	82	125	46	141	124	96	12	103	65	94	155
Zm00001eb006700	482	579	365	668	342	446	946	1090	1400	1066	622	601
Zm00001eb006710	59	26	37	42	28	11	146	118	83	92	106	24
Zm00001eb006720	1213	887	806	6521	10193	12637	1527	1341	1286	2644	2714	2357
Zm00001eb006680	1761	2395	1807	1268	1322	778	2900	3002	5295	2104	2933	1533
Zm00001eb006690	2954	3888	1970	11808	25107	36936	8275	11075	7228	14018	22963	14750
Zm00001eb006730	0	0	11	0	0	0	0	0	7	0	0	4
Zm00001eb006760	634	291	548	447	448	298	320	172	418	570	600	371
Zm00001eb006830	15	25	0	38	51	61	16	34	35	14	0	29
Zm00001eb006850	458	535	477	264	283	193	766	818	1013	544	403	521
Zm00001eb006860	101	128	59	891	3490	2846	79	56	146	472	885	588
Zm00001eb006870	1188	1057	1336	786	512	423	1159	1274	1406	1030	817	969
Zm00001eb006780	0	3	0	0	0	0	0	0	0	0	0	0
Zm00001eb006790	0	0	0	0	0	0	0	0	0	0	0	0
Zm00001eb006800	0	0	0	0	0	0	0	0	0	0	0	0
Zm00001eb006770	3912	2290	5863	2415	2793	1540	2952	1980	5926	2449	2357	2499
Zm00001eb006880	1085	1239	861	2090	1886	1054	1068	948	1235	2791	3423	3268
Zm00001eb006900	247	299	284	776	306	326	275	370	398	197	248	247
Zm00001eb006890	2519	1930	4432	7564	5550	6122	3248	3358	2497	2771	3486	3207
Zm00001eb006910	633	673	870	989	535	682	583	556	654	659	660	609
Zm00001eb006990	0	0	0	0	0	0	0	0	0	0	0	0
Zm00001eb007000	213	261	221	634	661	1022	460	825	486	890	2317	711
Zm00001eb007020	3	0	0	9	7	44	0	11	0	0	0	0
Zm00001eb007010	797	715	778	451	363	256	591	772	758	460	548	520
Zm00001eb006930	0	0	0	0	3	0	0	0	0	0	0	0
Zm00001eb006950	0	0	10	0	0	0	0	0	0	9	9	5
Zm00001eb006920	1589	1246	1771	1380	685	652	1576	1822	2044	1300	1198	1470
Zm00001eb006940	1122	1016	1021	1710	1369	1051	1287	1533	1506	890	1084	994
Zm00001eb007030	4440	4537	5058	6031	5836	6342	3873	4225	4685	4536	4670	4870
Zm00001eb007040	0	0	0	0	0	0	0	0	0	0	0	0
Zm00001eb007050	3215	2541	3811	3425	2967	2817	2665	2621	2936	2916	2647	2821
Zm00001eb007070	79	65	44	51	19	33	18	63	180	72	58	28
Zm00001eb007080	19	0	25	7	7	8	0	9	11	10	11	14
Zm00001eb007060	1664	1356	1329	1310	1841	1887	1832	1682	1667	3309	3243	3720
Zm00001eb007140	75	110	83	46	19	27	42	275	162	31	29	57
Zm00001eb007130	994	956	1226	1417	1212	1239	1001	1441	1329	1102	1028	1221
Zm00001eb007090	8463	10457	9294	8864	7595	7036	10876	13054	11824	9859	9560	10920
Zm00001eb007150	978	891	897	1096	830	880	1172	1380	1291	756	559	820
Zm00001eb007170	281	292	235	216	225	196	798	592	740	221	180	139
Zm00001eb007190	183	189	315	365	93	192	221	299	298	205	166	280
Zm00001eb007200	10	4	3	4	3	3	1	5	5	5	2	8
Zm00001eb007220	705	844	899	782	624	545	666	883	997	712	668	928
Zm00001eb007180	3671	4712	3853	1486	3456	2507	3478	3432	3841	1602	1357	2175
Zm00001eb007230	733	1028	766	1997	855	938	1320	1572	1395	1539	2054	1364
Zm00001eb007240	753	870	707	638	501	552	781	868	890	562	598	443
Zm00001eb007310	244	399	192	158	107	57	302	513	286	261	354	239
Zm00001eb007250	3225	3440	3903	5666	7015	7152	4103	4849	4906	4825	4280	3532
Zm00001eb007290	0	0	0	4	0	5	0	0	0	0	12	0
Zm00001eb007300	0	0	0	0	0	0	0	0	0	0	0	0
Zm00001eb007270	1710	1803	1522	2723	4772	5363	2546	2481	2340	2425	1988	2073
Zm00001eb007280	4606	5142	6553	3583	2908	2585	3999	3362	4122	2645	2248	3317
Zm00001eb007320	5744	10211	4897	2994	7113	2829	10351	6851	4701	9137	7162	7266
Zm00001eb007540	30	66	42	24	22	16	37	22	33	33	14	34
Zm00001eb007550	754	932	1009	275	200	109	765	665	972	667	454	815
Zm00001eb007560	9	10	4	11	4	24	12	2	12	5	0	19
Zm00001eb007450	0	3	0	0	0	0	8	0	1	5	1	2
Zm00001eb007470	473	565	408	743	472	488	514	889	744	1191	1896	885
Zm00001eb007510	2881	5067	2938	1424	555	373	3348	4127	3272	5553	9192	3206
Zm00001eb007440	1833	2445	1002	723	1259	592	1724	1369	1077	2453	3062	2466
Zm00001eb007460	8	0	0	0	0	0	0	0	11	5	6	0
Zm00001eb007490	391	1028	341	534	367	547	885	574	672	999	1156	990
Zm00001eb007500	667	1041	333	696	469	322	749	952	581	862	1422	556
Zm00001eb007580	0	0	0	0	4	0	0	0	0	0	0	0
Zm00001eb007590	118	192	80	114	67	43	137	266	159	160	66	102
Zm00001eb007570	3082	3938	4059	2059	1585	1522	2957	3287	3506	2369	1942	2660
Zm00001eb007630	0	8	0	0	0	0	0	0	0	0	7	0
Zm00001eb007610	20	86	45	75	18	17	42	100	108	59	65	62
Zm00001eb007640	10	7	0	80	57	134	34	9	11	33	19	25
Zm00001eb007600	2365	2634	2886	4180	3401	3534	2399	3169	2917	2470	2610	2928
Zm00001eb007650	3626	2037	1956	11958	17214	23240	2607	4169	4116	6890	7251	5302
Zm00001eb007700	296	393	296	485	376	336	341	399	364	274	222	281
Zm00001eb007670	11871	12856	17523	16215	19189	17657	13856	14971	9344	11448	12562	8333
Zm00001eb007690	1369	1420	1627	1512	1620	1694	1448	1609	1683	1295	1312	1212
Zm00001eb007680	1187	1074	1613	1018	1295	896	1070	1338	1407	1030	1118	1309
Zm00001eb007770	106	89	46	102	151	108	103	206	153	82	87	115
Zm00001eb007720	8	0	0	0	2	0	1	0	0	0	3	0
Zm00001eb007730	5402	4121	4349	5795	6597	4024	3042	3468	4808	3168	3488	4036
Zm00001eb007740	1686	1714	960	5307	2925	4160	890	1675	1092	2442	2005	2367
Zm00001eb007750	706	751	861	472	564	681	632	1142	879	465	401	408
Zm00001eb007760	1021	903	1597	1057	930	979	855	1096	1061	621	557	544
Zm00001eb007800	919	922	761	482	337	183	905	709	1193	720	633	785
Zm00001eb007810	748	707	627	478	336	297	1132	931	1111	731	838	954
Zm00001eb007820	412	446	404	708	578	517	443	473	493	351	459	395
Zm00001eb007780	6251	5307	5927	3087	4295	3194	4158	4156	3462	5315	5472	6784
Zm00001eb007830	209	130	202	82	61	48	90	167	171	88	124	112
Zm00001eb007880	65	17	46	321	526	1096	71	25	51	46	80	40
Zm00001eb007870	748	853	101	69	153	121	671	139	205	1179	1590	1605
Zm00001eb007920	209	256	523	298	98	106	200	251	408	175	112	170
Zm00001eb007940	4	12	18	0	0	9	3	17	11	0	0	0
Zm00001eb007930	159	182	205	187	233	180	226	402	393	134	128	135
Zm00001eb007950	328	412	430	627	701	780	383	759	709	765	636	464
Zm00001eb007860	7328	10200	7629	11495	15059	10426	9268	15196	11396	7755	9876	6761
Zm00001eb007960	231	342	251	207	158	77	300	468	468	201	171	188
Zm00001eb008080	35	72	18	78	40	255	182	105	298	91	99	155
Zm00001eb008070	2740	1482	1721	932	2008	1637	3612	1297	3075	2308	2119	2721
Zm00001eb008000	0	0	0	0	0	0	0	0	0	0	0	0
Zm00001eb008040	7	12	18	3	2	0	9	13	30	11	5	13
Zm00001eb008050	0	0	0	0	0	0	0	0	0	0	0	0
Zm00001eb008010	1131	1056	1136	1280	835	690	1166	1170	1137	1096	1220	1177
Zm00001eb008030	13	3	3	0	8	0	13	8	9	8	9	4
Zm00001eb008060	4669	5333	4591	2432	2222	1975	4763	5341	5325	3574	3164	3783
Zm00001eb008090	357	324	323	297	175	120	373	594	465	364	377	344
Zm00001eb008100	295	189	206	245	116	216	222	245	308	246	184	165
Zm00001eb008130	43	108	62	27	4	13	74	150	132	3	34	23
Zm00001eb008140	51	49	36	35	16	0	79	104	71	66	35	24
Zm00001eb008150	112	163	119	71	43	40	187	215	238	64	74	99
Zm00001eb008160	3941	2278	4519	351	308	485	1872	2467	3608	602	468	1034
Zm00001eb008180	39	4	0	122	2758	248	0	13	41	332	261	152
Zm00001eb008170	5949	4528	6176	940	1120	1117	1769	3404	4387	2750	2357	2875
Zm00001eb008200	7386	3069	6447	3487	6281	4484	3977	2931	7200	4752	3749	5076
Zm00001eb008310	2400	2306	3078	2100	2185	1963	1871	2456	2626	1894	1734	1793
Zm00001eb008210	0	0	0	0	0	0	0	0	0	0	0	0
Zm00001eb008220	0	0	0	0	0	0	0	0	0	0	0	0
Zm00001eb008240	17	34	35	26	5	3	38	117	57	3	12	21
Zm00001eb008260	0	0	0	0	0	0	0	0	0	0	0	0
Zm00001eb008270	326	298	243	1059	783	1263	246	318	418	609	420	512
Zm00001eb008280	0	0	0	0	0	0	0	0	0	0	0	0
Zm00001eb008290	657	699	417	2509	1318	2511	497	693	725	1242	790	894
Zm00001eb008250	1301	1468	1336	1163	369	224	2310	2055	2285	1222	843	913
Zm00001eb008350	20	36	0	0	8	0	0	27	0	11	0	0
Zm00001eb008360	210	363	390	202	160	145	406	398	371	3424	2433	922
Zm00001eb008340	3137	3240	3709	2856	2565	1951	2979	3597	3609	3624	3204	3587
Zm00001eb008470	991	864	896	913	640	607	1118	1229	1131	642	543	583
Zm00001eb008380	17	27	0	20	28	56	18	50	44	4	15	14
Zm00001eb008410	0	0	0	0	0	0	0	0	0	0	0	0
Zm00001eb008420	183	464	375	34	18	26	502	536	674	131	30	241
Zm00001eb008440	3217	3198	3562	2049	1497	1459	3691	3294	4219	3464	2437	2756
Zm00001eb008460	2365	2686	1885	2574	2066	3255	3088	3420	3314	3706	4146	4047
Zm00001eb008370	927	1031	997	591	404	417	940	1117	1148	848	812	904
Zm00001eb008400	2726	3177	3509	3019	4184	2730	2524	3596	3443	2974	3827	2819
Zm00001eb008430	183	218	187	137	80	36	200	268	226	95	95	129
Zm00001eb008450	563	492	460	1212	1153	996	618	573	916	608	745	825
Zm00001eb008480	2492	2240	2467	9021	5616	8793	1588	1640	2471	3223	3543	3834
Zm00001eb008500	67	109	52	23	11	14	52	179	161	44	107	27
Zm00001eb008520	180	212	198	80	46	47	130	323	177	134	175	134
Zm00001eb008490	3738	3226	3936	2669	2859	2096	2796	2631	3601	3710	3592	3534
Zm00001eb008530	1373	1058	1800	1172	648	515	1605	1556	2022	892	650	829
Zm00001eb008560	0	0	0	8	0	6	0	7	8	0	0	0
Zm00001eb008550	12766	11180	20734	12487	10780	11677	12827	14793	13119	9421	9808	10668
Zm00001eb008580	239	305	184	112	114	102	279	274	329	217	254	293
Zm00001eb008600	16	21	11	4	4	7	6	8	3	0	3	0
Zm00001eb008590	227	251	197	283	208	135	301	311	294	159	105	186
Zm00001eb008570	2756	2703	3651	4180	3534	3864	2508	2706	3040	3558	3383	3573
Zm00001eb008610	5114	5830	4786	3317	3077	2207	4610	5950	4836	3963	4431	3925
Zm00001eb008630	216	302	171	166	163	164	213	266	421	125	178	119
Zm00001eb008640	1135	1341	1122	574	735	464	1215	1466	1312	918	741	953
Zm00001eb008620	7795	8591	9629	4432	2967	3027	9657	11622	10925	5714	4937	7128
Zm00001eb008650	2870	2568	3421	1814	1574	1270	2029	2318	2516	2585	2003	2205
Zm00001eb008690	0	0	0	0	3	0	4	6	9	7	0	0
Zm00001eb008670	5	0	0	0	0	0	0	0	2	0	0	0
Zm00001eb008660	6671	4009	4736	7029	10093	8989	5408	3130	6308	6794	6510	9245
Zm00001eb008730	88	82	60	29	0	12	53	35	56	39	38	28
Zm00001eb008770	184	125	170	142	15	39	119	435	328	36	22	43
Zm00001eb008750	68	46	112	83	150	138	105	211	189	59	63	74
Zm00001eb008720	740	1017	1045	1001	769	808	1018	1273	1288	601	560	787
Zm00001eb008700	5903	6672	8433	4689	4750	4019	6491	7568	7283	4940	5049	5210
Zm00001eb008710	850	1099	436	323	474	246	1251	759	1884	956	400	914
Zm00001eb008790	3516	6003	4878	6341	1533	1464	5398	7356	7469	4475	5753	5351
Zm00001eb008780	4141	3710	4886	2048	2081	1530	3109	3191	4679	3088	2468	3470
Zm00001eb008800	48	16	17	12	13	52	21	24	56	33	31	37
Zm00001eb008810	7349	2603	1533	56301	47253	83530	5696	1820	2118	14472	23840	14914
Zm00001eb008820	12	5	0	70	51	85	2	5	3	26	47	41
Zm00001eb008870	17	59	28	44	36	0	47	93	44	17	47	39
Zm00001eb008850	543	382	325	289	298	274	258	287	452	277	351	418
Zm00001eb008880	304	419	672	236	96	67	207	345	386	276	195	265
Zm00001eb008830	7077	6830	7709	482	496	282	7886	8814	19351	2320	860	1961
Zm00001eb008890	283	439	449	320	178	191	313	585	441	262	236	278
Zm00001eb008900	1540	1542	1512	1350	1784	1225	1318	2082	2151	1321	1394	1501
Zm00001eb008920	873	207	513	97	243	80	48	148	227	313	114	362
Zm00001eb008910	103	68	73	29	24	31	117	91	96	108	52	65
Zm00001eb008930	640	610	554	272	205	162	655	679	1375	603	565	645
Zm00001eb008960	0	0	0	0	0	0	0	11	0	0	0	22
Zm00001eb008940	0	0	0	0	6	0	0	0	0	0	0	0
Zm00001eb008950	2740	3357	2897	1532	1365	1166	2556	2082	2429	3040	3169	3786
Zm00001eb008990	0	0	0	0	0	0	0	0	0	0	0	0
Zm00001eb009000	0	0	0	0	0	0	0	0	0	0	0	0
Zm00001eb009010	501	800	471	1016	327	398	1540	879	1145	499	415	380
Zm00001eb009020	0	0	9	0	0	0	9	0	0	0	13	0
Zm00001eb009030	0	0	0	0	0	0	0	0	0	0	0	0
Zm00001eb009040	0	0	0	0	0	0	0	0	0	0	0	0
Zm00001eb009050	0	0	0	0	0	0	0	0	0	0	0	0
Zm00001eb008970	15	6	7	12	21	47	0	4	4	0	0	0
Zm00001eb008980	350	413	183	1515	1139	1677	260	278	506	927	943	433
Zm00001eb009080	14	0	3	39	20	6	9	0	0	17	3	20
Zm00001eb009060	273	276	255	365	361	254	308	388	420	267	240	252
Zm00001eb009070	1304	1331	1332	826	542	515	1080	1050	1302	1023	911	921
Zm00001eb009100	2305	2393	2799	2722	2169	1838	2276	2314	2434	2059	2296	2254
Zm00001eb009120	59	50	52	30	36	35	39	94	61	65	62	33
Zm00001eb009130	181	181	231	146	129	127	151	262	131	161	169	89
Zm00001eb009110	4266	4332	5540	3104	2966	2628	4199	5035	4216	4212	3532	5183
Zm00001eb009150	522	540	626	60	135	114	356	297	823	380	81	370
Zm00001eb009140	3546	3405	4147	3567	3460	4441	3771	3398	3666	3538	3998	3161
Zm00001eb009090	80825	49746	65042	10898	18173	13234	17693	5630	19239	74364	57859	119424
Zm00001eb009170	941	831	911	1423	1636	1304	609	966	786	633	754	843
Zm00001eb009230	25	28	43	63	34	29	31	48	39	32	22	30
Zm00001eb009160	7653	12335	9815	2879	2124	2092	10327	10118	11961	6318	5179	7432
Zm00001eb009240	537	558	804	386	258	245	1047	1096	975	494	375	444
Zm00001eb009250	1095	1197	1170	1232	1222	1623	1338	1333	1125	776	729	864
Zm00001eb009260	77	142	108	65	35	20	123	232	188	42	64	57
Zm00001eb009270	150	330	176	79	48	47	191	258	380	109	101	120
Zm00001eb009290	170	186	181	46	38	55	123	144	239	166	147	182
Zm00001eb009310	1976	2081	2460	1400	894	700	2207	2468	2280	2059	1928	1846
Zm00001eb009340	861	504	568	168	188	161	834	405	1098	504	404	628
Zm00001eb009320	1955	1219	2289	999	1198	1383	494	721	927	765	820	944
Zm00001eb009360	300	302	282	120	43	50	389	789	1076	319	205	113
Zm00001eb009400	58	42	179	34	41	0	95	136	90	28	52	32
Zm00001eb009380	604	264	668	202	96	49	209	136	541	200	135	292
Zm00001eb009370	1193	1067	1532	1897	1451	1577	1388	1328	1642	908	724	992
Zm00001eb009470	0	0	0	14	12	15	0	0	0	55	0	0
Zm00001eb009460	202	248	196	21	12	21	123	356	401	62	113	99
Zm00001eb009430	1153	1041	2064	1119	1112	954	912	761	944	677	605	1078
Zm00001eb009500	515	684	552	668	998	723	714	689	657	519	584	519
Zm00001eb009510	594	1423	950	1322	393	307	1209	773	1467	1374	1252	595
Zm00001eb009490	639	1352	776	336	349	296	1132	1224	1063	744	660	821
Zm00001eb009480	2262	2103	2734	1476	1402	1334	1851	2004	2069	1667	1524	1754
Zm00001eb009540	805	523	3468	18887	7970	10675	1422	1228	507	1754	2212	1296
Zm00001eb009560	0	0	0	0	0	0	0	0	0	0	0	0
Zm00001eb009550	4411	5111	6750	4154	6766	5214	4489	5137	4203	2116	2432	3226
Zm00001eb009610	0	0	17	12	66	10	8	18	17	0	0	0
Zm00001eb009630	0	0	7	0	3	0	0	0	0	3	0	0
Zm00001eb009620	1420	890	525	848	1025	898	626	467	517	2004	2811	2815
Zm00001eb009570	10204	12979	3144	6815	20712	10531	3727	6577	2126	13338	16985	14782
Zm00001eb009580	987	1320	1544	520	409	504	1544	2561	1903	600	587	676
Zm00001eb009590	7	10	2	0	0	0	3	8	4	3	5	3
Zm00001eb009600	229	599	300	1176	644	1079	416	502	793	482	606	566
Zm00001eb009640	648	576	751	182	66	96	543	906	1206	348	327	394
Zm00001eb009760	0	0	0	0	0	0	8	9	0	0	0	0
Zm00001eb009730	660	669	269	726	423	592	750	418	800	903	635	739
Zm00001eb009770	178	246	208	288	238	240	283	287	364	191	215	181
Zm00001eb009650	0	0	0	0	0	0	0	0	0	0	0	0
Zm00001eb009660	53	64	80	40	14	17	130	115	310	47	8	32
Zm00001eb009670	0	0	0	0	0	0	0	0	0	0	0	0
Zm00001eb009700	0	0	0	0	3	0	0	1	1	0	0	2
Zm00001eb009710	0	0	0	0	0	0	0	0	4	2	0	2
Zm00001eb009690	22	28	20	23	21	10	23	14	27	39	85	77
Zm00001eb009820	5	4	0	0	0	0	0	0	6	0	5	0
Zm00001eb009830	0	6	0	0	0	0	0	0	0	0	3	0
Zm00001eb009840	4	27	10	0	0	0	0	18	6	0	4	12
Zm00001eb009850	8	0	9	0	0	0	3	0	4	0	8	0
Zm00001eb009860	0	0	2	0	0	0	0	0	0	3	0	0
Zm00001eb009870	258	307	287	117	238	210	268	332	277	231	227	166
Zm00001eb009780	1381	1282	887	927	1084	1092	1428	848	2071	1641	1043	1069
Zm00001eb009800	95	6	56	18	0	8	14	0	22	4	19	0
Zm00001eb009810	4453	4985	5906	2232	1605	1308	4727	4777	5692	3347	2561	3767
Zm00001eb009880	5685	6984	7894	7720	6805	6686	5631	6016	4998	6835	6798	6780
Zm00001eb009890	3480	3056	4890	947	2494	1692	1739	1415	1802	1506	1422	2426
Zm00001eb009900	3486	4383	3499	5318	6030	4487	2938	4735	4369	3171	4225	2986
Zm00001eb009910	11	4	11	36	40	32	18	24	24	18	12	27
Zm00001eb009930	40	15	60	57	120	141	17	43	16	18	75	25
Zm00001eb009920	3429	4355	3084	5778	6741	5811	3081	4574	4696	2923	3419	3296
Zm00001eb009940	0	7	6	16	10	36	0	0	0	0	0	0
Zm00001eb009950	2581	2517	3371	5174	3102	4601	2452	3937	3522	2515	3040	3395
Zm00001eb009960	678	566	534	764	535	469	524	558	688	464	327	439
Zm00001eb009980	1469	1162	1504	851	852	708	2294	2257	2152	1021	1028	1282
Zm00001eb010010	7	13	0	0	3	0	0	4	18	0	0	3
Zm00001eb010020	342	391	328	298	315	198	325	418	426	327	317	277
Zm00001eb009990	1291	1267	1902	952	560	691	1079	1354	1439	385	333	616
Zm00001eb010050	174	273	244	103	55	83	202	338	392	272	279	138
Zm00001eb010060	143	230	162	134	300	156	178	154	168	204	202	178
Zm00001eb010090	4	10	10	4	4	7	3	23	29	6	2	11
Zm00001eb010070	394	553	371	133	59	77	237	247	466	396	388	468
Zm00001eb010080	4	2	3	0	4	0	0	3	14	0	0	0
Zm00001eb010030	6637	5395	6829	8563	7093	9728	6092	7368	8681	8213	9018	9672
Zm00001eb010040	6081	7214	4696	2523	1963	2010	4250	4413	6153	4663	4933	5232
Zm00001eb010100	192	155	321	123	89	46	204	283	334	70	48	97
Zm00001eb010110	6990	5459	7752	841	930	763	2920	2520	6243	1288	1310	1873
Zm00001eb010130	1089	1453	781	480	1884	1191	543	347	1029	529	271	576
Zm00001eb010140	3091	3553	3874	1609	1550	1051	5754	4166	6600	3161	2391	3207
Zm00001eb010150	3334	3673	2984	7372	10624	9668	2624	4096	3650	4128	4680	4340
Zm00001eb010170	0	23	0	0	0	22	11	0	57	16	0	8
Zm00001eb010180	350	537	384	339	167	183	684	1543	1077	299	254	271
Zm00001eb010160	9729	8906	11992	7237	8983	10455	7180	8853	7831	9383	9395	9763
Zm00001eb010190	1894	2200	2348	1008	846	634	2202	2493	2536	1515	1147	1601
Zm00001eb010200	784	843	847	744	1112	619	861	1096	840	889	746	706
Zm00001eb010210	707	421	512	2298	3643	5520	936	514	1023	1301	1272	1284
Zm00001eb010250	3	0	0	0	0	0	0	0	0	0	0	0
Zm00001eb010260	0	0	0	0	0	0	0	15	21	14	16	0
Zm00001eb010230	1747	1755	1688	1807	2127	1869	2500	1883	2392	2551	2771	2620
Zm00001eb010240	350	547	389	323	291	170	440	543	591	325	331	394
Zm00001eb010280	1925	2047	1749	2006	1865	1628	1632	1892	2060	1502	1405	1905
Zm00001eb010300	1250	1643	1379	1600	1790	1266	1567	2196	2521	1066	1123	1184
Zm00001eb010310	2247	2385	2524	3463	2190	2780	2215	2500	2544	1805	1734	2156
Zm00001eb010330	216	259	253	150	78	59	160	180	204	153	121	182
Zm00001eb010320	8179	8261	8442	7218	5851	5738	4692	4677	5890	4391	5255	6648
Zm00001eb010340	3186	3209	2373	3742	5652	4765	11286	9450	7226	2497	3348	2962
Zm00001eb010360	2369	3300	2823	484	276	417	1999	2099	3077	1511	1215	1369
Zm00001eb010380	0	0	0	9	0	0	0	0	13	14	14	4
Zm00001eb010390	10	0	0	17	7	8	0	22	8	41	0	0
Zm00001eb010370	5981	7402	8216	8578	9816	8247	4135	4937	4877	5573	5935	5178
Zm00001eb010400	4577	3908	4425	4613	4424	3720	3888	3504	4260	3738	3785	3841
Zm00001eb010410	3187	3315	4747	2167	2324	1913	2362	2553	2432	2004	1500	2040
Zm00001eb010420	987	1423	827	200	215	657	967	1282	2286	562	370	434
Zm00001eb010440	975	998	586	354	83	91	485	765	1322	135	58	257
Zm00001eb010460	886	1158	1056	457	258	335	960	1512	1472	635	379	494
Zm00001eb010450	585	484	802	2675	844	1083	415	465	867	542	254	334
Zm00001eb010470	7	33	8	4	7	5	8	71	21	7	5	12
Zm00001eb010490	11	0	25	0	0	16	31	0	15	4	0	0
Zm00001eb010480	6295	5683	6828	1034	969	1003	3004	3439	4029	2167	2009	2211
Zm00001eb010500	850	608	543	1250	1479	1755	387	443	806	1145	988	960
Zm00001eb010540	12	9	0	8	2	16	40	69	30	15	8	9
Zm00001eb010550	33	99	96	0	8	0	56	183	91	31	135	73
Zm00001eb010530	1685	1861	485	415	4138	2040	716	3166	861	477	575	574
Zm00001eb010570	79	227	150	50	39	31	189	232	168	75	70	90
Zm00001eb010560	3011	3882	2618	1789	1277	1087	4556	3929	5210	5456	5124	4025
Zm00001eb010590	242	308	239	198	197	125	381	390	330	293	231	209
Zm00001eb010600	327	289	405	255	258	297	242	287	268	400	304	368
Zm00001eb010610	1993	1779	1309	332	696	559	1801	1529	1275	1994	2485	2441
Zm00001eb010660	4	7	12	0	0	0	4	0	11	7	4	4
Zm00001eb010650	33	85	75	52	23	24	49	76	109	29	49	21
Zm00001eb010640	581	381	598	457	342	444	200	233	466	252	309	571
Zm00001eb010620	3304	2840	3930	5656	3716	3708	3294	3410	3755	2445	2186	2799
Zm00001eb010680	255	305	350	176	116	99	300	416	543	302	211	214
Zm00001eb010690	1088	1020	1089	1061	1069	778	1112	1309	1462	1007	731	1018
Zm00001eb010700	591	637	513	1285	1868	1217	782	1275	1094	684	959	850
Zm00001eb010720	5	9	6	127	34	315	10	21	8	12	9	9
Zm00001eb010710	709	648	599	390	287	169	598	760	935	623	513	579
Zm00001eb010750	62	61	52	32	46	56	56	58	80	54	74	87
Zm00001eb010740	165	254	303	185	87	28	247	453	554	182	152	136
Zm00001eb010760	0	6	0	6	0	0	0	0	0	21	11	9
Zm00001eb010730	579	610	372	1048	673	422	2283	1486	2219	1182	1182	857
Zm00001eb010770	136	144	230	38	28	38	114	136	137	20	45	33
Zm00001eb010780	431	442	783	214	163	233	264	276	287	225	203	232
Zm00001eb010800	0	0	0	0	11	0	0	5	28	0	0	0
Zm00001eb010790	9909	8277	10514	7932	7116	4856	7370	6731	7649	10882	9328	10837
Zm00001eb010820	1230	1227	1600	659	486	453	1345	1515	1868	1150	732	1068
Zm00001eb010850	20	22	32	0	0	6	8	11	13	18	20	14
Zm00001eb010840	0	0	0	0	0	0	0	0	0	0	0	0
Zm00001eb010830	432	613	319	319	224	174	1151	1430	1805	301	202	258
Zm00001eb010810	4424	3557	4595	2285	1761	1187	3704	4162	4881	3516	3308	3996
Zm00001eb010870	69	42	39	18	29	62	67	95	97	57	34	58
Zm00001eb010860	1618	1274	1146	1584	960	1438	1254	1452	1485	1634	1354	1723
Zm00001eb010890	669	1245	1195	93	1236	899	455	844	631	261	594	290
Zm00001eb010910	130	143	114	194	168	67	338	308	353	158	177	274
Zm00001eb010900	1617	1460	1823	1177	1394	954	1439	1438	1921	1429	1214	1446
Zm00001eb010960	651	538	596	516	590	441	323	305	732	288	184	305
Zm00001eb010950	4142	4564	3945	2812	3516	2368	3625	3697	4427	5370	5366	5246
Zm00001eb010990	0	0	0	0	0	0	0	0	0	6	0	16
Zm00001eb010980	424	604	496	500	529	523	416	607	739	358	407	494
Zm00001eb011000	1324	1728	1751	2217	2554	2523	1478	1692	1895	1256	1080	1160
Zm00001eb011010	11266	9901	13581	7296	5585	4892	10005	10226	11594	9378	8465	10539
Zm00001eb011030	9	52	34	10	7	5	23	102	79	51	5	32
Zm00001eb011020	6930	5114	6131	6131	6836	4832	4561	4746	5882	5443	5780	7061
Zm00001eb011040	1749	1695	2008	1075	977	799	1421	1719	2366	1342	970	1725
Zm00001eb011050	1458	1790	1515	533	337	277	1512	2307	4003	1190	617	838
Zm00001eb011090	0	0	0	0	0	0	0	0	23	0	20	0
Zm00001eb011110	0	0	0	0	0	0	36	0	0	0	0	0
Zm00001eb011100	228	127	116	285	183	68	36	55	208	235	119	128
Zm00001eb011080	421	292	626	6370	683	1072	107	300	287	149	213	79
Zm00001eb011140	870	604	644	819	941	1776	744	467	989	1081	1194	1224
Zm00001eb011060	76	92	63	67	49	23	118	114	86	59	42	47
Zm00001eb011070	3861	3692	4594	1357	1788	1290	1828	2295	2747	1501	983	1776
Zm00001eb011160	9	21	34	0	12	6	10	27	14	14	26	16
Zm00001eb011170	294	269	240	236	260	192	202	295	386	259	263	183
Zm00001eb011150	1228	1568	1450	970	1303	756	1034	1933	1338	1219	1384	1070
Zm00001eb011190	2	0	0	0	0	0	0	0	0	0	0	0
Zm00001eb011210	9	44	36	25	26	23	52	42	52	35	59	51
Zm00001eb011200	794	909	786	718	782	495	695	719	1014	685	654	759
Zm00001eb011220	3596	5730	4835	2210	2842	2159	3353	4331	5372	3490	3550	3632
Zm00001eb011280	159	117	113	22	0	4	93	102	422	73	33	37
Zm00001eb011290	0	0	0	62	74	0	0	0	32	0	0	41
Zm00001eb011230	1043	1154	1119	959	873	622	1292	1751	1571	838	865	767
Zm00001eb011240	287	243	378	243	549	313	109	203	265	243	267	330
Zm00001eb011250	24	33	64	49	47	38	23	14	29	47	54	64
Zm00001eb011330	4	17	4	0	3	3	30	13	4	7	8	0
Zm00001eb011310	1166	915	1273	984	595	686	768	745	1014	680	607	815
Zm00001eb011350	23	6	0	0	0	5	12	4	8	4	0	0
Zm00001eb011360	23	25	13	17	4	10	16	31	30	92	182	55
Zm00001eb011370	90	157	78	161	90	105	181	207	196	100	87	55
Zm00001eb011300	2206	1670	2257	1748	1176	812	1850	1805	2496	1589	1616	1855
Zm00001eb011380	397	471	353	204	196	251	594	702	689	554	246	665
Zm00001eb011410	0	0	0	0	0	0	0	0	0	0	0	0
Zm00001eb011420	5004	6291	6747	3650	2747	2449	7315	8445	7308	3874	3403	4152
Zm00001eb011440	0	585	199	0	0	0	0	0	0	0	0	103
Zm00001eb011430	634	4	200	669	636	541	502	349	593	548	729	644
Zm00001eb011460	67	106	96	40	35	31	106	245	218	49	74	28
Zm00001eb011450	3166	3285	3941	3341	3420	2900	2496	3222	3274	3679	3513	3808
Zm00001eb011470	1190	1120	1369	1021	1407	1004	1060	1374	1507	1135	1269	1191
Zm00001eb011480	605	567	529	1244	1503	1349	708	631	1041	797	758	856
Zm00001eb011520	0	0	40	0	0	6	12	30	15	7	7	7
Zm00001eb011530	695	784	518	865	681	673	901	881	1139	633	802	786
Zm00001eb011490	4515	4380	4705	4185	3709	3109	4316	5024	5134	3974	4092	3478
Zm00001eb011560	250	142	132	81	128	126	121	60	127	94	79	111
Zm00001eb011550	30	28	12	31	59	58	53	86	40	64	117	58
Zm00001eb011580	499	483	508	232	239	143	338	443	544	396	302	417
Zm00001eb011590	3434	3603	3953	2126	2242	1884	3209	3414	3398	2928	2951	2493
Zm00001eb011610	1845	1435	1627	895	1516	1107	1218	874	1245	1781	1447	1952
Zm00001eb011620	2074	1713	1793	1258	1347	1109	1619	1624	1945	1397	1318	1433
Zm00001eb011630	1835	1611	2680	744	567	661	1216	1320	1822	1208	1012	1246
Zm00001eb011640	522	636	656	553	389	551	780	706	696	562	551	527
Zm00001eb011650	3054	2719	3160	3216	3729	3492	2238	2292	1922	3149	3029	3233
Zm00001eb011680	214	173	74	83	22	22	207	100	228	244	350	233
Zm00001eb011700	264	356	225	627	337	213	177	257	260	195	298	163
Zm00001eb011720	917	1130	1226	1034	651	471	1326	1266	1419	1140	817	1140
Zm00001eb011730	1135	1253	1192	1336	1352	1080	1120	1135	1291	1037	998	1289
Zm00001eb011670	57154	52929	32643	25498	30258	19942	39279	25062	20935	123426	167161	121599
Zm00001eb011750	5074	4755	6469	4676	3556	2587	5055	5338	5183	3808	2950	4301
Zm00001eb011760	198	247	179	276	308	360	162	239	195	144	164	168
Zm00001eb011780	2773	3131	3650	2568	2814	1646	2718	3257	3930	2473	2195	2542
Zm00001eb011830	330	450	422	347	259	227	466	589	616	318	211	340
Zm00001eb011820	515	687	316	1070	357	433	4412	2367	4184	1884	970	1489
Zm00001eb011800	7894	7820	10047	7333	5408	4884	7972	8453	8580	7313	7481	7641
Zm00001eb011810	143	163	84	74	101	61	151	82	201	108	39	71
Zm00001eb011840	7257	8252	6588	3512	1985	1574	9045	9409	11259	5553	4241	4557
Zm00001eb011940	8	0	3	0	0	0	0	0	7	0	0	0
Zm00001eb011950	1250	1366	1080	3957	2687	4524	1997	2885	2975	2403	2931	2581
Zm00001eb011960	2121	2376	3028	691	454	435	1741	2073	2703	1325	1497	1643
Zm00001eb011910	1406	1533	1695	1068	1018	878	1360	1599	1549	1356	1128	1404
Zm00001eb011920	1109	1394	1362	798	416	303	1391	1776	1805	1078	960	879
Zm00001eb011850	33	33	16	60	74	35	54	114	77	69	33	57
Zm00001eb011860	878	1140	1201	712	526	302	1325	1465	1362	799	673	663
Zm00001eb011870	80	92	82	34	23	24	60	77	122	47	45	52
Zm00001eb011880	6814	7900	7338	13317	31567	16039	4720	7230	4263	7536	6512	6648
Zm00001eb011890	2063	247	1995	107	503	53	1373	242	312	2200	118	90
Zm00001eb011900	3817	6800	4473	11855	27887	14880	3028	7030	4168	4003	5595	5157
Zm00001eb011930	46	29	15	54	120	117	13	22	8	35	157	69
Zm00001eb011970	247	315	147	159	88	64	285	301	517	186	233	279
Zm00001eb011980	5372	5358	8054	5222	3217	3580	5826	8002	6760	4660	3921	4361
Zm00001eb011990	1570	1267	1842	1090	801	571	1493	1721	1854	1097	1070	1332
Zm00001eb012000	6827	7801	9099	5669	5850	5894	6423	6622	6635	4270	3721	4925
Zm00001eb012010	1801	1777	1983	867	780	484	1593	2062	2149	1158	926	1454
Zm00001eb012040	867	1033	689	2168	4798	15442	18090	12060	5835	7287	14037	6193
Zm00001eb012020	11607	8031	8905	4729	4422	3411	5974	5859	6503	9326	9658	10858
Zm00001eb012030	24	39	22	4	14	1	15	15	24	29	27	41
Zm00001eb012070	283	360	212	306	229	473	640	384	415	1078	1436	677
Zm00001eb012060	2556	2070	2785	1181	993	841	2236	1687	2385	2086	1600	2087
Zm00001eb012080	1451	1445	1413	2570	3560	4750	918	695	836	1155	1031	1603
Zm00001eb012120	18	30	15	13	0	0	0	35	32	13	19	8
Zm00001eb012130	23	15	4	0	0	0	0	0	6	0	0	12
Zm00001eb012140	1750	1700	1683	1017	1110	721	1365	1579	1521	2151	2164	2150
Zm00001eb012150	30	26	32	45	21	39	18	123	34	31	54	61
Zm00001eb012160	295	541	346	263	1745	744	186	293	147	529	375	379
Zm00001eb012100	8548	9273	12607	6006	5628	5461	8855	11124	9551	7455	7813	7586
Zm00001eb012190	9	14	0	0	3	9	0	0	10	3	0	0
Zm00001eb012180	1141	1082	808	1271	1335	1697	621	882	868	1247	1668	1436
Zm00001eb012210	882	895	1042	604	463	342	825	1084	1170	722	628	788
Zm00001eb012200	538	510	498	258	223	170	646	905	865	408	317	370
Zm00001eb012240	40	70	35	52	69	65	53	99	41	43	61	42
Zm00001eb012250	71	308	36	31	79	36	71	0	192	372	67	85
Zm00001eb012220	2054	2145	2416	2260	2256	1935	2064	2852	2532	1664	1674	1889
Zm00001eb012280	3076	3953	3595	2989	3458	2690	3533	4511	3286	5140	6268	4787
Zm00001eb012260	4	11	18	0	0	13	0	40	23	14	16	8
Zm00001eb012270	20281	15540	11325	10175	15300	16136	42028	18313	34993	20465	20292	16210
Zm00001eb012300	6940	5816	7032	7328	9550	9269	5855	5489	6673	6493	6929	7392
Zm00001eb012310	5250	4928	6576	18598	18790	25845	6039	7244	5148	6034	8260	7446
Zm00001eb012350	621	328	602	77	59	84	229	200	292	230	117	342
Zm00001eb012330	2136	2870	2632	2291	1980	1555	2764	3378	2587	2553	2747	2255
Zm00001eb012320	543	749	652	328	273	290	631	720	880	399	304	481
Zm00001eb012340	1841	2339	2061	822	592	443	1540	1726	1821	1398	1327	1350
Zm00001eb012360	613	944	826	165	218	198	601	968	510	343	282	246
Zm00001eb012380	930	978	1067	672	649	365	873	1312	1450	611	498	646
Zm00001eb012400	0	23	16	0	0	0	45	40	3	2	16	3
Zm00001eb012390	5097	4815	6873	2226	1964	1602	4439	4861	5602	3957	3647	3867
Zm00001eb012440	156	421	209	284	128	81	366	525	532	322	456	278
Zm00001eb012410	4363	5803	4808	6979	10089	8318	4837	6751	6963	4549	5410	4411
Zm00001eb012420	11	14	20	44	16	20	45	42	21	10	33	23
Zm00001eb012430	1824	1783	2340	1030	1029	778	1647	1645	1869	1496	1113	1187
Zm00001eb012490	0	3	0	0	0	2	0	0	6	0	0	1
Zm00001eb012530	90	105	75	100	60	101	251	301	153	91	50	93
Zm00001eb012480	1973	1996	2696	1237	1283	872	1640	2161	2598	1537	1389	1580
Zm00001eb012470	23416	15508	14220	71297	212092	112819	17303	19662	17640	68314	80968	54691
Zm00001eb012540	13527	12091	20222	3967	2483	2952	12007	11279	11687	7577	5769	9514
Zm00001eb012560	3258	1716	2543	4429	3934	3062	1904	1858	2675	4145	3146	3417
Zm00001eb012570	48287	25471	18279	54200	33859	35861	38381	29861	11210	70660	65842	69833
Zm00001eb012590	375	338	364	497	537	795	670	743	685	1089	1109	832
Zm00001eb012600	2972	3009	3321	3712	3485	3080	4154	4466	4828	3068	3333	3451
Zm00001eb012580	10945	9460	7351	6965	4924	3837	10754	11085	14201	9514	10800	10124
Zm00001eb012610	6373	6706	7521	3958	2869	2262	7640	7702	8408	5528	4797	6166
Zm00001eb012650	2243	2813	2840	1796	1298	1216	2606	3109	3356	1677	1282	2113
Zm00001eb012660	712	831	679	813	778	626	735	936	1167	624	538	648
Zm00001eb012670	3421	3418	3200	2187	2147	1707	2708	3968	3799	2835	2556	2447
Zm00001eb012680	252	323	212	51	38	50	213	251	319	163	145	411
Zm00001eb012690	1887	1818	1694	1026	1796	1383	1351	1345	1648	2094	1833	2392
Zm00001eb012700	4752	2149	3288	1086	2133	3648	2065	1209	2915	961	983	1427
Zm00001eb012710	3499	2317	2641	1281	1369	1297	2044	1514	2058	1827	1809	2119
Zm00001eb012720	181	211	211	62	67	45	181	286	324	143	184	135
Zm00001eb012740	3	45	15	0	0	0	15	6	20	4	7	0
Zm00001eb012760	3300	3009	3543	4545	4669	5051	2831	2775	2995	2646	2716	3075
Zm00001eb012750	404	313	1141	63	63	48	110	353	141	96	86	113
Zm00001eb012780	189	220	233	277	191	356	736	584	486	310	386	182
Zm00001eb012770	1198	1137	1126	1004	1051	680	785	932	1351	870	918	1042
Zm00001eb012800	249	235	227	848	734	1362	108	231	334	318	338	271
Zm00001eb012830	17	20	17	5	2	8	5	31	4	7	21	12
Zm00001eb012840	22	20	23	14	2	8	5	31	86	7	14	14
Zm00001eb012790	4611	5046	5331	4115	2733	3466	4387	4604	6013	3682	2472	3393
Zm00001eb012870	1091	1324	1321	796	627	480	1146	1624	1237	873	600	1059
Zm00001eb012860	4861	5198	6042	5898	6758	5700	4913	5865	7218	5448	5334	5832
Zm00001eb012850	666	755	506	586	413	696	414	873	870	734	379	515
Zm00001eb012880	2309	1158	1902	694	666	243	254	405	1199	1207	770	1375
Zm00001eb012890	12601	15000	14499	9616	8230	6950	11740	12328	12630	13792	11712	14896
Zm00001eb012920	741	1487	595	2306	2046	2374	6702	3212	4712	4531	3026	3628
Zm00001eb012900	1401	1349	1551	699	563	387	1662	1601	1904	927	839	1063
Zm00001eb012910	89	128	12	138	84	93	47	43	132	97	86	100
Zm00001eb012940	14	19	10	32	29	24	0	13	11	0	0	0
Zm00001eb012930	1465	1337	612	18364	18918	20413	944	1514	1639	3168	3499	3139
Zm00001eb012960	21	16	19	15	11	0	16	61	58	14	4	9
Zm00001eb012970	4	6	8	0	4	10	14	21	3	8	4	3
Zm00001eb012950	598	832	714	521	493	369	783	977	921	557	488	494
Zm00001eb012980	626	830	775	478	466	401	1478	1246	965	895	647	821
Zm00001eb013020	198	204	180	103	233	145	224	131	208	261	238	240
Zm00001eb013030	109	155	82	152	61	66	120	167	149	236	187	212
Zm00001eb013040	594	560	500	309	281	240	392	635	765	268	253	484
Zm00001eb012990	0	0	0	2	0	4	0	0	0	0	0	0
Zm00001eb013000	3638	2861	3466	3007	2686	2910	3259	3101	3208	3173	2659	3483
Zm00001eb013110	1291	1376	1326	1494	1355	988	1154	1430	1591	1367	1230	1203
Zm00001eb013080	11070	11781	11027	7596	9027	6207	10833	10830	13174	14401	13480	12290
Zm00001eb013090	0	0	0	0	0	0	0	0	0	0	0	2
Zm00001eb013100	1022	1105	796	677	1840	2011	2569	1559	2033	1888	1094	1432
Zm00001eb013060	93	123	71	134	71	85	80	62	108	48	43	76
Zm00001eb013070	15	16	12	10	30	32	13	11	11	16	21	34
Zm00001eb013120	5660	3567	4504	4613	5732	4652	4577	4292	6079	4793	4539	5706
Zm00001eb013130	1352	2091	1100	155	110	28	646	610	1368	1759	2767	817
Zm00001eb013140	878	881	1205	708	672	535	1052	1234	1153	776	654	692
Zm00001eb013150	1426	1187	944	1622	1999	1681	1363	780	1433	1410	1242	1801
Zm00001eb013180	400	358	260	87	150	115	405	459	791	426	597	295
Zm00001eb013190	2869	3290	3394	3646	2596	1922	4028	5106	4872	2558	2874	2808
Zm00001eb013220	1726	1459	1526	1014	891	684	3024	2263	2554	1823	1613	1725
Zm00001eb013250	1070	908	1258	1234	874	972	964	954	1131	924	809	1022
Zm00001eb013230	1215	1489	1605	1075	807	722	1583	2110	1591	1180	1040	876
Zm00001eb013240	1442	1623	1806	1824	1288	1230	1720	2194	2064	1352	1349	1332
Zm00001eb013280	57	36	33	42	69	20	22	26	22	60	56	54
Zm00001eb013290	56	66	36	60	62	32	25	30	48	31	58	44
Zm00001eb013310	0	0	0	0	0	0	0	0	0	0	0	0
Zm00001eb013300	1230	1092	1341	1006	1025	648	949	1126	1168	1009	1036	1212
Zm00001eb013320	25	29	32	106	67	74	18	24	32	41	51	71
Zm00001eb013330	39	63	32	203	100	153	18	25	58	87	84	124
Zm00001eb013270	7881	6545	6276	4961	5448	4692	4340	4414	3035	5817	5777	6621
Zm00001eb013350	16	24	10	14	17	8	21	8	15	46	102	51
Zm00001eb013340	1486	1432	983	9198	10657	18425	1073	1390	949	2928	4364	3968
Zm00001eb013440	525	834	484	94	81	89	560	630	1530	275	110	201
Zm00001eb013450	1159	1507	1284	4010	7930	11623	5121	6343	5929	7059	6008	4891
Zm00001eb013480	50	38	27	31	172	86	30	33	48	33	58	43
Zm00001eb013460	407	530	350	1846	2255	2747	386	466	711	640	911	852
Zm00001eb013490	4128	5189	5322	4073	4574	3304	4589	5158	5425	4047	4669	4280
Zm00001eb013380	67	72	56	140	142	206	118	55	111	97	141	96
Zm00001eb013390	1	3	2	1	1	0	3	3	3	2	0	1
Zm00001eb013420	54	80	30	20	28	0	37	108	94	54	68	24
Zm00001eb013360	3650	2444	3083	7394	9734	11271	1976	1488	852	8386	12329	6161
Zm00001eb013370	1307	1323	1970	770	1080	1032	975	1064	742	1238	1529	1179
Zm00001eb013410	1590	1257	914	374	168	157	1193	864	1032	1026	1452	1357
Zm00001eb013430	68931	36110	97712	193851	65694	146571	42844	33407	32900	32560	24089	21340
Zm00001eb013590	180	217	177	200	150	168	202	222	293	202	85	167
Zm00001eb013600	99	118	82	37	72	47	66	56	61	74	84	108
Zm00001eb013610	598	553	469	357	218	109	682	680	1210	701	627	761
Zm00001eb013620	239	229	129	116	172	80	76	203	233	136	141	141
Zm00001eb013540	543	396	301	198	168	52	317	245	436	543	574	1007
Zm00001eb013550	1626	1508	1745	2253	1921	1457	1229	1336	1956	1909	1535	1936
Zm00001eb013650	650	571	629	278	314	212	948	801	1124	551	638	598
Zm00001eb013670	0	23	0	0	0	0	0	0	27	30	10	0
Zm00001eb013640	1135	1315	1187	970	635	499	1437	1513	1535	930	862	869
Zm00001eb013660	3495	2911	3615	2763	2517	1669	4087	2814	4699	5011	3830	3578
Zm00001eb013680	77	114	73	83	54	177	280	483	388	273	327	138
Zm00001eb013690	414	482	440	369	300	186	525	740	585	306	277	368
Zm00001eb013700	2425	2516	3546	852	1054	632	1992	2166	2578	1291	1164	1545
Zm00001eb013720	200	289	219	163	123	86	250	238	241	336	328	206
Zm00001eb013710	3140	3016	3031	3789	4422	4259	2810	2923	3329	3139	3388	3163
Zm00001eb013730	1053	859	1059	2158	3187	3289	905	821	1178	1086	1135	1305
Zm00001eb013500	0	0	13	0	7	0	10	3	0	4	3	2
Zm00001eb013510	992	1339	1073	844	961	667	1217	1418	1320	1153	1066	1239
Zm00001eb013520	213914	185369	84092	64529	93426	39749	84933	56709	44388	378033	411774	472987
Zm00001eb013760	1387	1292	1293	786	658	362	784	1147	1545	729	989	913
Zm00001eb013740	4387	3207	3709	5300	7404	7288	3031	2586	3627	4449	4149	5293
Zm00001eb013750	10133	14859	11853	10689	14228	9975	14089	19152	15971	10905	12376	9212
Zm00001eb013800	107	149	84	8	4	0	47	314	233	33	66	16
Zm00001eb013820	39	46	97	0	3	0	18	48	86	0	0	3
Zm00001eb013830	41	99	84	39	69	57	105	125	182	63	45	83
Zm00001eb013810	708	500	850	335	180	56	555	930	1738	489	288	330
Zm00001eb013770	0	29	12	7	3	0	0	10	0	35	21	9
Zm00001eb013780	7375	6020	8457	906	1997	1257	2720	3124	5212	1310	522	1454
Zm00001eb013850	692	934	771	963	997	792	989	905	1191	677	659	759
Zm00001eb013860	416	300	349	350	409	375	283	314	420	318	221	404
Zm00001eb013840	5566	5571	5906	5772	5350	4904	5754	5643	6784	4894	4464	5113
Zm00001eb013870	1878	2085	2066	1189	825	677	1949	2746	2305	1363	1316	1317
Zm00001eb013880	686	470	372	5184	7318	15008	612	599	753	634	836	804
Zm00001eb013890	222	69	80	1628	2654	5779	147	43	235	234	252	240
Zm00001eb013900	1456	2123	1567	3844	3943	3401	1950	2542	2296	1651	1750	1628
Zm00001eb013910	544	693	578	1037	2167	2797	777	943	895	896	1326	1427
Zm00001eb013920	979	855	1013	1785	1688	2112	737	747	1207	1026	951	1308
Zm00001eb013930	0	0	0	0	0	0	0	0	0	0	0	0
Zm00001eb013950	403	339	410	128	94	44	329	400	612	475	508	353
Zm00001eb013940	1166	1364	980	1015	1100	680	998	1640	1626	800	1288	1053
Zm00001eb013970	441	573	527	726	808	616	484	574	868	480	494	625
Zm00001eb014020	8	100	15	50	31	18	53	87	62	12	16	39
Zm00001eb014030	4984	5892	6563	2833	2352	2151	4491	5877	5455	3990	3131	4474
Zm00001eb014040	0	0	0	1	4	0	1	1	3	0	3	1
Zm00001eb013980	1216	1421	1397	1613	2223	1859	1319	2142	1927	1133	1333	1379
Zm00001eb013990	25495	12676	12380	73867	66478	44435	9241	9534	12224	31909	30672	29938
Zm00001eb014000	11357	5250	6925	67443	47669	32153	4688	5092	4282	10276	11644	11980
Zm00001eb014010	10130	3923	5428	59262	38102	24091	4951	5875	3885	7485	9199	8003
Zm00001eb014080	85	93	79	38	74	74	121	127	111	90	59	83
Zm00001eb014090	425	421	344	159	127	119	384	322	479	523	347	395
Zm00001eb014100	0	0	0	0	0	0	0	0	0	0	0	0
Zm00001eb014050	3543	5464	2248	3049	4317	2419	5314	4772	4682	7225	5956	6408
Zm00001eb014110	642	758	699	347	181	172	869	1046	1204	423	294	409
Zm00001eb014120	1106	720	1349	1594	2822	2787	1667	1665	2358	3736	2616	2477
Zm00001eb014140	5	0	0	0	0	0	0	0	0	0	0	0
Zm00001eb014150	13	11	40	20	35	149	11	87	90	19	0	0
Zm00001eb014130	846	787	742	490	340	239	794	1049	1025	623	555	841
Zm00001eb014170	5	14	27	0	7	0	24	16	40	0	7	15
Zm00001eb014160	575	818	448	427	258	154	811	1123	1537	262	229	266
Zm00001eb014210	475	930	240	425	891	968	1145	1537	1094	2480	3659	1956
Zm00001eb014180	1225	1087	1265	1024	1203	746	991	946	994	1015	899	1064
Zm00001eb014190	379	532	472	279	314	208	352	586	509	269	215	313
Zm00001eb014250	17	9	38	10	4	0	9	50	19	19	25	30
Zm00001eb014240	249	292	269	214	174	145	268	562	420	177	370	221
Zm00001eb014430	0	0	0	0	0	0	0	0	0	0	0	0
Zm00001eb014440	15	13	10	6	6	0	17	0	0	10	8	0
Zm00001eb014450	141	144	54	116	60	46	55	135	121	128	87	209
Zm00001eb014460	228	312	185	79	61	36	270	522	391	138	140	175
Zm00001eb014470	755	932	1381	361	349	579	705	1267	1765	470	781	424
Zm00001eb014520	107	70	19	72	93	130	37	4	14	66	73	93
Zm00001eb014530	107	70	19	72	93	130	37	4	15	66	73	95
Zm00001eb014540	39	44	63	30	7	0	23	25	63	39	22	23
Zm00001eb014560	124	264	134	10	13	36	98	328	395	118	91	49
Zm00001eb014570	12	8	11	0	3	0	11	0	7	0	8	0
Zm00001eb014580	58	52	101	99	132	134	74	117	69	95	88	74
Zm00001eb014590	1337	1028	778	423	505	452	558	342	1268	422	403	647
Zm00001eb014610	0	0	0	0	0	0	0	0	0	0	0	0
Zm00001eb014490	268	334	279	186	100	161	631	434	493	850	857	496
Zm00001eb014500	3930	3002	6106	1928	1356	1344	1846	2291	2882	1408	1042	1557
Zm00001eb014510	3	3	3	0	0	0	3	6	12	1	6	2
Zm00001eb014600	617	734	876	725	369	386	1459	1210	822	1219	954	936
Zm00001eb014630	1344	1098	1704	1619	1711	1522	1972	1703	1747	1471	1561	1529
Zm00001eb014640	3818	3107	4021	3266	2521	1981	3319	3261	3941	3101	2481	3592
Zm00001eb014670	761	1012	1041	469	441	385	936	1366	1237	429	466	538
Zm00001eb014720	63	59	120	7	4	19	40	113	209	59	30	35
Zm00001eb014730	759	1240	811	520	228	265	1047	1198	1435	921	693	930
Zm00001eb014710	0	0	0	0	0	0	0	0	0	0	0	0
Zm00001eb014680	4877	2114	291	2	33	17	123	69	798	412	495	1627
Zm00001eb014700	4573	2385	313	2	24	0	111	77	891	757	944	1695
Zm00001eb014760	1943	2566	2440	1372	1390	1135	1659	2754	2467	1710	1780	1566
Zm00001eb014770	4	18	11	10	0	0	10	4	17	0	0	0
Zm00001eb014790	0	6	0	8	11	43	17	24	18	7	0	8
Zm00001eb014800	9	58	4	139	75	61	28	14	50	38	19	37
Zm00001eb014780	1433	1333	1725	2024	1914	1713	1336	1497	1518	1627	1237	1278
Zm00001eb014750	679	791	571	608	524	407	691	929	1021	593	515	644
Zm00001eb014740	4250	5111	5136	3848	4816	3032	5021	4540	4969	4311	3919	3916
Zm00001eb014810	300	545	474	596	290	206	1101	813	935	1316	1149	745
Zm00001eb014820	558	654	603	503	514	389	458	783	612	504	500	597
Zm00001eb014830	3723	2033	2874	3776	4572	4538	2225	1583	2862	2385	2311	2863
Zm00001eb014850	4011	5133	5286	1139	1529	1261	2455	2895	2778	3553	3210	4442
Zm00001eb014870	3999	5203	4561	4464	3591	3459	4932	6415	6171	3716	3577	4359
Zm00001eb014890	1854	1807	2133	819	683	445	1972	1449	2598	1392	1241	1492
Zm00001eb014930	422	290	336	64	586	542	357	253	459	548	380	347
Zm00001eb014900	2236	1811	2318	1401	1113	894	1901	2054	2417	1686	1373	1769
Zm00001eb014980	215	278	211	179	80	97	315	693	497	176	200	108
Zm00001eb014950	82	116	156	40	30	41	53	87	104	102	58	90
Zm00001eb014960	1112	1261	1552	741	406	536	1316	1395	1630	1003	894	1008
Zm00001eb014970	944	1251	1318	303	306	282	1253	1408	1404	812	882	718
Zm00001eb015020	22	0	4	96	28	68	10	14	21	21	27	2
Zm00001eb015000	97	76	81	14	81	14	29	65	205	41	72	39
Zm00001eb015010	5006	6218	5291	3567	3418	2607	4911	5111	5902	4939	5021	4337
Zm00001eb015030	1206	1025	1188	1780	1219	1411	1305	1078	1456	1037	1388	1066
Zm00001eb015040	618	611	604	790	964	667	471	667	859	547	430	437
Zm00001eb015050	415	362	630	1724	417	517	641	398	594	284	206	334
Zm00001eb015080	6	6	0	0	0	0	0	30	48	0	0	0
Zm00001eb015060	4491	5034	4591	6961	6496	6193	4665	5219	5073	5364	4910	5566
Zm00001eb015070	1544	1550	1719	1574	1414	1136	1743	1852	2414	1214	917	1335
Zm00001eb015100	21	39	10	7	0	0	27	48	56	4	5	15
Zm00001eb015110	41	54	19	0	25	18	50	60	45	27	32	39
Zm00001eb015090	1131	1165	1420	1558	1313	1242	1052	1027	1195	1270	1440	1206
Zm00001eb015130	153	139	113	1630	1022	10911	9274	4794	2441	5006	2337	1999
Zm00001eb015140	59	89	160	124	65	265	59	113	112	91	101	119
Zm00001eb015120	1553	1359	570	2960	3007	3911	1416	1596	1228	2572	2986	2403
Zm00001eb015160	265	137	305	2564	2916	5225	455	325	390	504	473	365
Zm00001eb015150	7996	7158	8160	4997	4629	3843	6454	5974	6739	7357	6500	9091
Zm00001eb015190	13	69	26	15	0	3	38	95	58	59	88	42
Zm00001eb015170	1785	1898	2541	1741	1867	1785	2066	2535	1897	1584	1562	1462
Zm00001eb015200	8924	8229	7152	17402	20357	17401	13283	13164	16040	14370	16644	14646
Zm00001eb015220	33	69	48	69	6	22	58	22	27	11	6	15
Zm00001eb015230	1224	1200	905	1060	718	478	1017	756	1288	1491	1793	1530
Zm00001eb015210	5993	10498	6362	10637	8376	7127	9252	9280	11674	8913	8288	9779
Zm00001eb015250	446	361	448	1473	1764	2879	283	395	392	270	327	278
Zm00001eb015260	628	535	673	758	664	1089	550	722	800	523	396	472
Zm00001eb015270	865	732	581	946	1138	1221	719	808	965	755	806	764
Zm00001eb015240	5614	5095	8161	2951	1296	1348	4462	5254	6940	2383	1325	2874
Zm00001eb015320	2549	2015	1455	2596	4934	2795	2186	1778	2082	4092	4894	4076
Zm00001eb015300	0	0	0	0	0	0	0	0	0	0	0	0
Zm00001eb015310	2994	3340	3543	2241	2642	1864	2606	3139	3035	3177	3308	2969
Zm00001eb015290	3041	2780	3246	2582	2087	1287	3434	3426	4066	2310	2229	2600
Zm00001eb015350	0	0	0	0	0	0	0	0	0	0	2	4
Zm00001eb015340	508	614	587	270	154	159	776	1083	938	351	284	451
Zm00001eb015330	3498	3880	3356	3268	3335	2344	3109	4264	4426	3009	3108	3103
Zm00001eb015390	232	108	75	105	120	72	60	100	144	183	76	130
Zm00001eb015400	3362	4168	1391	2963	8503	5149	5116	4051	1971	3999	4537	2960
Zm00001eb015380	7458	5802	5489	7052	8226	7607	6391	6955	6330	7118	7062	7864
Zm00001eb015430	53	98	97	26	15	16	34	50	84	16	11	17
Zm00001eb015420	976	1015	964	1602	1184	1136	958	1178	1308	1112	1189	882
Zm00001eb015460	10	33	23	74	84	222	44	117	114	41	43	51
Zm00001eb015450	353	328	449	298	329	201	325	307	405	330	389	414
Zm00001eb015470	1217	1351	1225	1862	1984	2233	1502	1739	1731	1255	1371	1090
Zm00001eb015440	17558	15211	23311	12938	16190	16166	15202	14314	15128	18690	19634	22706
Zm00001eb015490	1377	1472	861	1074	811	492	1484	1557	1315	1497	1123	1645
Zm00001eb015500	516	551	523	1208	531	564	559	710	537	600	594	690
Zm00001eb015540	1464	1604	1561	1794	1408	1105	1575	1632	1892	1544	1435	1416
Zm00001eb015550	1301	1129	1271	2764	3796	5416	1565	1327	1344	1852	1757	1601
Zm00001eb015510	2511	2424	2479	6539	10120	12548	2053	2327	2747	3017	3534	3298
Zm00001eb015520	2372	1682	2597	2944	6352	7411	812	770	1257	2645	2794	3202
Zm00001eb015530	1161	679	793	1347	2221	2573	544	429	545	1038	954	1304
Zm00001eb015560	1009	1135	1197	829	818	755	1073	1310	1274	982	998	951
Zm00001eb015580	70	20	46	38	14	24	21	32	24	17	11	25
Zm00001eb015590	0	0	0	0	0	0	0	0	0	0	0	0
Zm00001eb015610	2	2	23	11	0	7	8	25	6	0	7	4
Zm00001eb015570	3737	3314	3210	6079	7029	10200	3240	3076	4199	3603	3573	3254
Zm00001eb015620	5569	10102	6137	6615	6636	7915	8582	12489	10504	26427	22638	9013
Zm00001eb015630	2796	3540	5802	21141	9365	22729	2786	4605	2369	2925	4232	3505
Zm00001eb015660	2194	2286	3101	1467	864	837	1954	2682	2562	2057	1919	1966
Zm00001eb015680	155	154	159	244	112	123	177	157	270	126	101	107
Zm00001eb015690	557	400	451	294	123	155	418	576	557	401	327	403
Zm00001eb015670	3550	4868	4221	1779	980	920	4684	6277	6273	2074	1650	2543
Zm00001eb015700	887	1174	690	435	173	213	953	1367	1507	788	825	865
Zm00001eb015710	151	197	148	163	247	225	150	257	144	144	134	172
Zm00001eb015740	20	28	24	20	55	104	22	80	21	27	44	31
Zm00001eb015730	777	574	751	429	321	183	811	621	1046	488	509	643
Zm00001eb015720	3037	2911	2193	3094	2267	2015	2109	2492	3709	2647	2193	2449
Zm00001eb015770	270	685	127	415	119	67	735	828	539	690	329	295
Zm00001eb015750	3777	3806	3785	2796	2131	1921	3614	3882	4073	2913	2745	3272
Zm00001eb015760	326	466	348	231	190	138	443	472	488	354	337	336
Zm00001eb015830	0	0	0	3	0	0	0	10	0	9	3	0
Zm00001eb015820	1007	1321	532	228	116	236	737	976	1077	295	186	390
Zm00001eb015790	288	317	321	180	183	148	189	291	269	262	229	277
Zm00001eb015780	12	18	7	23	0	0	12	9	30	10	10	25
Zm00001eb015800	2996	2030	2945	8191	9703	11997	4750	4489	6005	8782	6515	6136
Zm00001eb015840	2553	2626	2621	1988	1735	1438	2017	2336	2774	3141	3081	2888
Zm00001eb015870	217	121	100	130	156	231	91	68	207	37	60	32
Zm00001eb015850	9	7	19	43	8	30	0	0	13	37	19	10
Zm00001eb015860	3892	3985	4643	1812	1595	1286	3706	3723	4697	2918	2221	2714
Zm00001eb015880	1806	1654	1702	2292	2950	2239	1352	1234	1669	1577	1807	2341
Zm00001eb015890	1507	1936	1304	1013	332	199	1828	2201	3287	1062	843	1326
Zm00001eb015900	1210	1372	1329	1605	1161	906	1217	1434	1471	1466	1460	1390
Zm00001eb015910	5244	5376	5865	5286	4863	4147	5212	6786	6125	4755	4776	4976
Zm00001eb015920	3010	3668	4212	3492	4642	3412	3226	5365	4600	3358	3345	3424
Zm00001eb015930	3004	2572	3645	1561	1449	1018	2374	3099	3923	3121	2646	2941
Zm00001eb015940	2739	2041	2309	1573	1540	898	1922	2029	2655	1423	1379	1632
Zm00001eb015960	2031	2300	2307	5048	6240	6866	4194	4169	3986	3257	4541	3775
Zm00001eb015970	602	378	469	1727	1887	3555	431	551	727	532	587	494
Zm00001eb015980	222	173	165	432	989	1007	769	287	354	591	479	462
Zm00001eb015990	797	857	672	590	657	483	916	780	982	1237	923	952
Zm00001eb016000	2702	2815	3022	3250	3755	2806	2574	3274	2796	2632	2707	3038
Zm00001eb016050	0	0	0	0	0	0	0	0	0	0	0	0
Zm00001eb016060	1	0	0	0	0	0	0	0	0	0	0	0
Zm00001eb016070	1	0	0	0	0	0	0	0	0	0	0	0
Zm00001eb016090	0	0	0	0	0	0	0	0	0	0	8	0
Zm00001eb016080	26	9	19	0	0	5	9	4	7	9	2	0
Zm00001eb016040	120	242	249	38	26	41	151	465	388	136	74	73
Zm00001eb016100	745	733	648	852	768	504	819	937	899	600	606	701
Zm00001eb016030	0	0	0	0	0	0	0	1	0	0	0	0
Zm00001eb016020	4821	3537	4281	1927	1544	1054	3144	2961	3282	3628	3221	3794
Zm00001eb016110	1601	2245	1695	1523	2087	1431	2493	2693	2543	1855	2290	2040
Zm00001eb016130	37	56	37	37	28	27	75	117	71	54	90	25
Zm00001eb016140	37	56	23	35	26	24	74	117	68	54	0	19
Zm00001eb016120	1909	2376	2756	2412	2282	2266	2673	3847	2348	2590	2534	2463
Zm00001eb016170	833	866	997	754	583	441	798	708	683	743	759	807
Zm00001eb016160	2009	2061	2101	732	218	269	2661	3006	4763	1836	904	1028
Zm00001eb016200	104	61	88	0	16	7	41	142	568	24	11	4
Zm00001eb016190	313	470	429	582	500	447	499	868	627	314	365	334
Zm00001eb016220	16	0	44	0	0	18	0	0	2	13	0	0
Zm00001eb016230	1347	1974	2229	249	182	179	288	525	774	257	95	517
Zm00001eb016180	12073	26774	25284	15041	16662	11017	18885	37141	19841	6414	5499	9426
Zm00001eb016320	1702	1456	1855	1256	802	804	1923	1801	2137	1616	1900	2107
Zm00001eb016260	0	7	4	2	5	41	17	13	8	17	12	13
Zm00001eb016270	0	0	0	0	0	0	0	0	0	0	0	0
Zm00001eb016300	0	4	4	2	5	35	18	12	8	12	10	10
Zm00001eb016240	3308	2738	4262	5800	5546	4553	2663	3400	3894	2700	2831	2902
Zm00001eb016250	208	433	288	511	525	1884	2658	1008	862	2714	1383	1445
Zm00001eb016280	16	0	0	0	0	8	0	0	0	0	3	6
Zm00001eb016290	1209	2080	1304	3149	2910	9557	12890	5601	4181	13556	6016	7352
Zm00001eb016340	10	11	21	5	8	0	15	14	20	13	0	6
Zm00001eb016350	165	202	116	46	35	8	109	290	211	111	134	97
Zm00001eb016330	1232	1319	1756	1418	720	852	1229	1235	1225	1378	1352	1375
Zm00001eb016370	305	350	244	2095	2533	8712	5685	4158	2331	4140	3594	1632
Zm00001eb016390	258	162	217	23	6	26	21	31	96	9	14	48
Zm00001eb016400	670	688	592	681	601	505	582	755	744	459	397	556
Zm00001eb016430	0	0	0	0	0	0	7	0	0	11	17	0
Zm00001eb016420	3683	4877	8004	3121	1513	3328	8187	9519	7121	2653	2536	2601
Zm00001eb016440	1382	1663	1821	2079	2946	2314	1535	1660	2086	1545	1699	1739
Zm00001eb016450	2343	1755	1698	1098	920	445	1240	1456	1729	2007	2405	2055
Zm00001eb016470	81	139	73	103	29	61	141	239	193	152	136	109
Zm00001eb016460	1581	1870	2015	1981	2219	1352	1566	2181	1929	1901	1735	1533
Zm00001eb016530	0	0	0	5	0	5	0	0	0	0	0	0
Zm00001eb016540	1425	1589	1694	2120	2120	1782	1542	1899	1602	1641	1568	1777
Zm00001eb016550	11185	13508	7310	5489	20688	12943	11795	7916	4027	29051	38661	25999
Zm00001eb016580	6	0	2	0	3	6	0	14	9	3	3	0
Zm00001eb016570	958	1239	1079	814	670	502	1196	1533	1459	856	880	908
Zm00001eb016560	7985	8129	10246	9049	8208	8072	7599	8318	8563	8093	8444	9263
Zm00001eb016590	162	345	323	219	217	139	242	711	483	233	186	137
Zm00001eb016600	1676	1452	1210	3760	5672	4911	1339	1772	2351	1580	1931	1695
Zm00001eb016640	642	850	623	1222	908	815	649	809	926	891	753	839
Zm00001eb016650	0	0	0	6	5	4	0	0	2	0	2	0
Zm00001eb016660	640	483	564	555	314	384	453	636	602	553	347	527
Zm00001eb016620	9800	13643	7489	4952	4646	4726	8639	5446	7337	6651	9427	8395
Zm00001eb016700	2	5	4	0	2	4	0	0	0	0	0	3
Zm00001eb016690	86	256	14	107	14	121	89	32	421	116	161	178
Zm00001eb016670	3453	4337	4685	2875	2873	2645	3568	4662	4496	2825	2553	3413
Zm00001eb016710	32	9	45	58	44	53	65	38	69	44	34	35
Zm00001eb016680	848	911	442	211	191	124	645	383	740	937	698	1335
Zm00001eb016740	401	548	531	1184	732	654	568	343	409	521	540	641
Zm00001eb016730	321	231	545	1478	3249	3004	230	106	142	332	1155	1331
Zm00001eb016720	392	556	449	622	537	599	578	758	698	402	392	460
Zm00001eb016780	870	1089	936	1604	2749	1774	1270	2220	1959	941	1300	1058
Zm00001eb016760	2246	2319	2891	1557	1455	1054	2212	2388	2422	1885	1724	2013
Zm00001eb016770	833	859	1181	258	245	296	659	826	894	451	446	407
Zm00001eb016750	3026	3375	4908	1827	1084	1081	1892	2886	3821	973	814	1187
Zm00001eb016800	3499	3689	3397	4553	5896	4427	2940	3043	3016	4832	5095	4837
Zm00001eb016830	23	47	5	11	13	122	123	43	34	19	37	53
Zm00001eb016810	155	159	189	25	38	39	130	160	154	83	91	128
Zm00001eb016820	214	211	0	44	0	0	224	163	192	144	91	162
Zm00001eb016850	6228	5877	8678	12447	14959	36799	61276	39560	18260	12367	9356	9125
Zm00001eb016900	0	5	6	0	0	0	0	35	0	0	0	0
Zm00001eb016920	1391	1373	3081	1396	709	3466	1749	2164	368	270	516	307
Zm00001eb016870	288	314	755	253	149	617	287	357	62	74	142	86
Zm00001eb016880	1512	1696	3198	1718	900	3892	2416	3197	612	290	650	301
Zm00001eb016890	3	2	3	10	7	4	5	6	9	5	0	4
Zm00001eb016910	93	84	90	161	105	120	85	150	114	68	92	70
Zm00001eb016930	3348	3412	3117	2781	3136	2567	3356	3550	3020	3959	5276	4138
Zm00001eb016940	2417	2467	2587	3287	3843	3663	2692	2930	2336	3462	3681	3337
Zm00001eb016960	5812	6294	5944	5048	7312	5273	6542	6761	6654	5845	6356	6073
Zm00001eb016950	98	145	98	204	269	584	280	353	160	209	252	171
Zm00001eb016980	26	20	55	62	47	37	19	6	26	22	16	21
Zm00001eb016970	3197	4496	4212	3624	5740	3910	3407	6095	4595	3249	3885	3141
Zm00001eb016990	4950	6175	7413	3568	3595	2873	6281	8305	6548	4240	3775	3692
Zm00001eb017020	7	0	0	5	0	8	8	0	0	0	0	0
Zm00001eb017040	109	51	55	20	0	18	19	7	55	71	29	0
Zm00001eb017010	0	0	0	0	0	0	0	0	0	0	0	0
Zm00001eb017000	3055	2842	3527	5528	3679	4561	2640	3458	3319	3461	3058	3701
Zm00001eb017100	40	75	49	16	50	0	35	92	152	10	35	17
Zm00001eb017080	674	586	557	381	298	274	591	707	742	671	703	734
Zm00001eb017070	101	89	46	33	41	4	37	17	48	28	45	65
Zm00001eb017050	1527	1799	1931	1529	1466	1423	1642	1980	2086	1749	1618	1638
Zm00001eb017060	569	537	647	817	630	540	481	535	761	335	399	564
Zm00001eb017120	512	740	561	226	57	53	477	406	549	246	310	283
Zm00001eb017130	1894	1703	2101	1394	1248	983	1793	1896	2242	1632	1662	1960
Zm00001eb017140	1015	1232	1081	1516	1321	1521	1375	1610	2403	1100	1042	1039
Zm00001eb017170	0	0	0	0	18	0	0	3	0	0	0	0
Zm00001eb017150	589	607	571	873	801	556	504	822	640	508	641	557
Zm00001eb017180	221	257	247	120	85	44	152	303	321	98	107	84
Zm00001eb017200	1128	1500	1669	703	600	502	1058	1200	1243	924	515	897
Zm00001eb017210	1348	1071	699	993	656	548	1327	935	1014	1649	2067	2129
Zm00001eb017280	103	129	68	91	29	50	82	185	124	47	62	66
Zm00001eb017230	791	674	594	453	478	295	564	641	828	578	403	641
Zm00001eb017270	0	0	0	0	0	0	0	0	0	0	0	0
Zm00001eb017240	90	58	35	24	28	11	55	72	61	16	45	52
Zm00001eb017260	292	418	473	439	198	169	421	366	412	295	198	379
Zm00001eb017320	1104	940	933	947	788	743	929	896	1090	828	933	914
Zm00001eb017350	33	43	18	401	182	188	439	147	364	670	463	92
Zm00001eb017290	29	24	14	7	14	0	32	14	23	17	0	24
Zm00001eb017310	5530	7222	8274	3002	2435	2498	5816	7249	6263	5142	4411	4760
Zm00001eb017400	860	796	901	1387	1602	1011	1033	494	1014	1205	1126	891
Zm00001eb017330	416	475	432	476	259	310	580	1536	1018	239	215	181
Zm00001eb017340	364	234	256	240	123	159	306	391	334	225	294	226
Zm00001eb017450	97	116	99	78	63	73	123	119	85	70	47	111
Zm00001eb017430	3154	2913	3920	4188	4342	3532	2369	2750	2850	4650	3682	4580
Zm00001eb017440	2	5	8	28	13	7	0	12	5	5	13	9
Zm00001eb017460	6278	6172	7816	5323	5857	4935	5560	5780	5700	5396	5678	6227
Zm00001eb017550	371	799	262	171	12	36	812	871	1093	285	123	574
Zm00001eb017520	2275	2553	3559	1103	961	793	2584	2998	2773	2173	1507	1966
Zm00001eb017590	0	0	0	0	4	5	0	0	0	0	3	0
Zm00001eb017560	730	998	760	279	125	144	1198	955	1219	456	342	545
Zm00001eb017610	0	0	0	0	0	0	0	0	0	0	0	0
Zm00001eb017620	376	446	434	139	107	264	337	198	513	400	129	293
Zm00001eb017640	12	0	0	0	0	0	0	0	0	0	0	0
Zm00001eb017630	213	385	278	190	215	206	202	371	231	143	136	67
Zm00001eb017600	6474	5609	6001	1932	1417	1191	5621	5281	6549	3737	2987	3589
Zm00001eb017680	102	74	172	69	147	64	78	123	121	76	86	69
Zm00001eb017690	101	134	149	119	145	126	120	201	146	88	42	87
Zm00001eb017660	1698	1176	2169	2250	3968	4633	2333	1325	1401	695	697	823
Zm00001eb017670	890	666	1199	392	600	313	367	166	562	619	356	581
Zm00001eb017710	0	0	0	0	0	0	0	0	0	0	0	0
Zm00001eb017720	0	4	19	20	0	11	6	20	13	7	5	13
Zm00001eb017700	726	924	1014	504	316	321	846	1120	1093	635	575	649
Zm00001eb017730	44	97	23	72	0	7	22	104	64	38	36	36
Zm00001eb017750	1	0	0	0	0	0	1	0	0	2	0	0
Zm00001eb017760	158	171	226	75	50	29	235	397	314	88	79	64
Zm00001eb017790	98	170	238	148	149	118	343	510	195	124	124	148
Zm00001eb017770	161	205	110	156	153	123	104	294	275	109	110	111
Zm00001eb017780	765	1077	991	1050	1170	1226	923	1166	1049	783	801	776
Zm00001eb017840	3	0	0	3	0	0	0	8	5	0	0	0
Zm00001eb017800	733	583	734	359	165	229	1029	1302	2738	411	234	407
Zm00001eb017810	316	474	612	430	328	258	376	770	700	746	844	589
Zm00001eb017820	0	0	0	0	0	0	0	0	0	0	0	0
Zm00001eb017830	66	121	77	192	123	67	131	182	206	102	170	81
Zm00001eb017900	5	8	9	0	7	0	4	4	18	0	0	13
Zm00001eb017860	553	695	756	312	260	211	775	691	796	420	367	526
Zm00001eb017870	0	7	11	0	0	0	0	5	5	0	0	0
Zm00001eb017850	1965	1813	1886	1389	998	738	1822	1828	2234	1686	1567	1996
Zm00001eb017910	3112	4157	3834	2083	1488	1653	3604	4460	4028	2618	2031	2304
Zm00001eb017980	19	29	15	16	61	22	36	25	20	23	25	42
Zm00001eb017970	5170	6276	5336	3966	2184	1571	4667	5034	6206	3543	2976	3338
Zm00001eb018000	1877	3010	1959	2423	906	557	2083	1953	2757	2136	1599	1895
Zm00001eb018070	0	0	0	0	0	0	0	10	0	0	0	3
Zm00001eb018040	115	120	32	33	86	35	27	17	95	96	43	190
Zm00001eb018030	23	23	30	5	21	19	0	10	14	4	0	0
Zm00001eb018010	339	268	414	194	206	191	236	286	279	184	134	177
Zm00001eb018020	1477	1513	1506	1126	973	822	1136	1246	1499	1221	939	1102
Zm00001eb017920	15819	17902	13507	5628	7638	5247	9384	7626	6236	18017	17959	16868
Zm00001eb017930	10827	2786	8474	1301	3278	1895	2674	1081	5944	4074	3785	3198
Zm00001eb017940	3910	1469	3613	51	519	116	1052	330	1762	1228	793	1362
Zm00001eb017950	7208	2974	6438	156	1417	267	2493	851	4126	2425	1629	2730
Zm00001eb017960	17874	7347	13816	353	2932	690	4755	1857	9020	5567	3705	5512
Zm00001eb018150	9	6	11	7	18	4	29	25	38	0	18	16
Zm00001eb018170	0	0	0	0	0	0	14	0	0	0	0	0
Zm00001eb018120	828	809	1054	512	541	368	891	904	1021	523	557	537
Zm00001eb018140	58	90	76	60	94	89	117	82	100	53	111	73
Zm00001eb018090	3375	3241	3781	1088	870	547	1776	2377	2460	1776	1369	1970
Zm00001eb018250	136	80	112	82	87	126	105	76	80	118	69	76
Zm00001eb018260	3	0	0	7	54	36	0	0	16	0	17	65
Zm00001eb018210	0	15	2	0	0	0	4	0	15	13	0	0
Zm00001eb018180	1572	2285	2684	1612	1188	1030	5509	5109	3550	3390	2830	2069
Zm00001eb018200	22	61	25	0	1	11	50	11	18	42	65	27
Zm00001eb018290	0	0	0	0	0	0	0	0	0	0	0	0
Zm00001eb018270	950	927	749	753	843	1066	588	472	874	592	418	696
Zm00001eb018320	319	378	296	608	724	432	307	571	564	399	401	360
Zm00001eb018300	3901	4120	4194	4302	4016	3371	5571	5607	7188	4603	3455	3988
Zm00001eb018350	6625	7007	10514	3748	3224	2695	7565	9572	7653	5950	5787	6102
Zm00001eb018360	6120	6827	7241	4538	3984	4070	6770	7521	7488	4610	4854	5268
Zm00001eb018380	2805	2837	4467	1665	914	838	3014	3353	2926	1977	1697	2122
Zm00001eb018440	27	47	37	43	26	37	66	60	55	43	39	36
Zm00001eb018430	829	1003	985	558	485	579	1161	1124	1454	867	798	873
Zm00001eb018420	18	41	29	27	27	29	53	70	43	23	29	26
Zm00001eb018400	0	0	0	0	0	0	0	0	0	0	0	0
Zm00001eb018410	7256	14689	40611	5220	3071	2637	3473	16870	3405	885	717	1961
Zm00001eb018460	1674	1372	1253	658	798	694	999	923	1454	1074	936	1441
Zm00001eb018570	15	5	21	31	41	696	109	66	25	82	110	35
Zm00001eb018590	42	39	60	90	68	157	59	60	72	42	45	47
Zm00001eb018600	183	307	470	303	170	488	168	123	287	88	125	251
Zm00001eb018480	336	173	218	1427	1886	2310	116	63	200	82	99	86
Zm00001eb018490	3855	4064	5427	3011	3332	3264	3701	5013	3932	3093	2641	3212
Zm00001eb018520	728	696	648	709	488	460	910	943	1009	548	596	590
Zm00001eb018630	0	0	0	0	13	0	0	0	0	3	10	19
Zm00001eb018610	3729	4260	3982	4659	4090	3670	3989	4562	3932	3470	4014	4565
Zm00001eb018670	640	823	773	588	580	502	735	836	883	557	483	591
Zm00001eb018710	0	1	0	0	0	10	0	12	0	0	0	0
Zm00001eb018700	69	38	163	3002	3046	28845	18999	10341	4185	3827	2829	1878
Zm00001eb018690	1567	1624	1250	4307	3299	2007	4273	4520	5507	3450	3801	3438
Zm00001eb018640	14607	3223	6348	5886	18215	14351	2817	1515	3040	10394	14680	17052
Zm00001eb018650	5	30	22	2	0	9	32	11	15	9	17	14
Zm00001eb018660	44488	15173	21740	20337	36372	28253	8910	4878	7101	36786	42128	57467
Zm00001eb018730	100	144	162	38	30	17	95	116	156	54	47	140
Zm00001eb018720	7564	6982	4857	11239	14969	23790	14207	12707	11475	8720	11381	8014
Zm00001eb018750	496	1159	1087	1173	193	145	228	471	411	509	322	608
Zm00001eb018810	4408	4607	6063	4290	3320	3282	4517	6070	4603	4956	4540	4957
Zm00001eb018840	124	129	102	190	32	77	462	705	410	151	161	81
Zm00001eb018830	2980	3560	3489	2448	1606	1257	3784	3688	4502	2623	2453	2846
Zm00001eb018860	496	849	546	496	365	314	540	951	787	460	648	508
Zm00001eb018890	34	0	0	0	6	3	0	0	0	35	0	8
Zm00001eb018880	487	531	609	322	359	286	630	551	606	423	412	519
Zm00001eb018870	1385	854	1237	1369	676	504	944	802	1365	571	449	715
Zm00001eb018850	11953	12465	14902	3175	3636	3265	9894	8233	9416	6604	6413	9271
Zm00001eb018920	0	33	0	26	38	53	29	43	8	14	26	15
Zm00001eb018910	232	341	199	558	982	553	491	655	445	510	371	284
Zm00001eb018950	86	117	59	73	115	118	34	61	122	16	25	37
Zm00001eb018930	818	1062	582	462	809	460	826	1106	707	1421	1287	1094
Zm00001eb018940	6	37	14	4	6	4	12	18	17	27	14	22
Zm00001eb018960	451	289	358	446	911	632	741	299	800	427	418	745
Zm00001eb018900	12851	24651	21653	3016	3355	3424	18259	21390	25421	10008	4625	12014
Zm00001eb019060	41	36	23	28	29	31	50	32	53	59	58	50
Zm00001eb019100	0	0	0	0	0	0	0	0	0	0	0	0
Zm00001eb019070	0	0	0	0	0	0	0	0	0	0	0	0
Zm00001eb019080	0	0	0	0	0	0	0	0	0	0	0	0
Zm00001eb019090	246	404	375	229	124	179	561	944	1023	195	171	240
Zm00001eb019110	0	23	65	12	29	8	83	78	110	0	6	0
Zm00001eb019140	1346	1434	1322	821	899	532	920	1140	1238	1403	1480	1508
Zm00001eb019130	2548	2625	1796	3901	3990	4919	2337	3259	2301	7614	7620	7911
Zm00001eb019170	0	3	7	6	14	15	6	4	0	0	0	0
Zm00001eb019200	5	3	4	7	6	0	6	0	2	0	0	5
Zm00001eb019020	0	0	0	0	0	0	0	0	0	0	0	0
Zm00001eb019050	9136	6535	5784	11261	19191	21879	6948	4270	7217	13932	12136	12681
Zm00001eb018970	2668	2936	2596	2187	2211	2728	2808	2750	2592	2544	2327	2789
Zm00001eb018980	3430	3596	3090	2456	2302	1551	2976	3462	3676	2871	3520	3054
Zm00001eb018990	15436	18049	20004	27217	17947	20508	13983	14567	17676	12410	12162	13629
Zm00001eb019000	19	8	40	151	65	259	16	11	11	15	62	8
Zm00001eb019010	27	15	25	192	116	189	12	11	26	14	40	6
Zm00001eb019030	114	61	73	105	68	35	65	114	139	70	52	85
Zm00001eb019040	8	0	18	0	0	0	2	3	0	4	0	9
Zm00001eb019160	4371	3572	4285	1196	1731	1445	3236	2242	3866	2584	2033	2651
Zm00001eb019210	3393	2643	3134	2919	3700	2610	2980	3052	2778	4695	4748	5892
Zm00001eb019220	125	246	153	293	244	241	174	543	241	274	429	347
Zm00001eb019230	1381	2003	1169	1323	1533	1206	1281	1883	2151	1112	1356	1164
Zm00001eb019240	1148	1059	1594	1522	1349	1142	669	1038	688	455	469	553
Zm00001eb019250	5246	5992	7762	3952	3856	3668	5158	6316	5894	4964	4196	5742
Zm00001eb019280	215	387	283	112	127	96	391	429	409	408	328	297
Zm00001eb019260	7840	6980	8284	6705	5404	4987	6133	6952	6806	8426	7423	9450
Zm00001eb019300	6	26	31	26	43	52	14	108	35	23	26	25
Zm00001eb019320	30	68	26	46	32	16	18	42	31	29	19	52
Zm00001eb019340	123	197	95	108	74	47	121	161	192	107	107	146
Zm00001eb019330	655	653	679	791	714	711	517	659	799	472	436	458
Zm00001eb019350	803	843	945	1076	1137	953	808	829	867	852	770	992
Zm00001eb019380	27	37	24	52	0	0	59	74	81	47	15	26
Zm00001eb019290	5172	6927	6331	3071	2525	2742	6618	7542	7085	4174	3297	4483
Zm00001eb019370	1204	1777	1880	699	671	724	1415	1647	1371	472	526	524
Zm00001eb019390	232	198	245	353	293	254	241	455	410	182	229	114
Zm00001eb019440	685	1081	1437	390	45	152	1460	2049	1217	318	108	362
Zm00001eb019420	2205	2207	2302	1342	689	633	1704	1649	2529	2181	1529	1970
Zm00001eb019460	1992	1553	1308	860	680	596	1620	696	2062	802	716	1023
Zm00001eb019480	0	0	0	0	0	0	0	0	0	0	0	0
Zm00001eb019500	0	0	0	1	0	2	0	0	0	0	0	0
Zm00001eb019490	3	4	9	7	6	4	6	9	16	8	6	8
Zm00001eb019470	8623	6483	5787	5417	7669	10133	8645	5665	6937	10836	14545	12699
Zm00001eb019510	2411	2463	3133	1243	1157	959	2203	2483	2937	2421	2129	2246
Zm00001eb019520	1276	1164	1370	889	1209	1231	1821	1427	1646	1748	1794	1700
Zm00001eb019570	47	33	22	46	330	268	7	4	19	7	5	16
Zm00001eb019540	0	0	0	0	0	0	0	0	0	0	0	0
Zm00001eb019530	39124	32597	29828	16572	39129	22065	19840	17370	18473	47513	48508	43949
Zm00001eb019550	15	68	0	49	136	124	0	0	10	27	46	21
Zm00001eb019620	1490	526	963	6094	5754	9600	854	519	882	1283	1801	1524
Zm00001eb019580	481	377	574	135	252	244	589	455	633	388	389	545
Zm00001eb019590	4871	5513	6394	1978	1628	1650	5499	6790	5903	4088	3004	3513
Zm00001eb019660	4	0	0	0	0	0	4	0	2	7	0	0
Zm00001eb019680	160	242	208	320	470	574	358	420	484	300	529	333
Zm00001eb019630	574	777	606	685	568	410	674	904	787	534	405	491
Zm00001eb019640	444	415	375	129	122	137	244	64	524	241	174	336
Zm00001eb019650	4796	4759	4511	3990	3461	3255	5126	4729	4931	2483	3036	2886
Zm00001eb019690	89	60	79	46	85	73	201	147	149	163	171	124
Zm00001eb019700	2272	2972	2640	3752	5394	3274	4186	4351	4321	4701	4418	4304
Zm00001eb019710	479	593	481	648	896	520	1211	707	1007	588	995	1074
Zm00001eb019740	3	3	9	25	4	1	4	0	5	2	2	7
Zm00001eb019760	69	140	101	42	23	29	96	117	97	49	58	46
Zm00001eb019720	296	461	513	266	209	150	575	616	661	277	222	271
Zm00001eb019730	2378	2984	2469	4976	6902	5300	3034	3698	3997	2168	2364	2426
Zm00001eb019770	2190	2259	2924	2124	2019	1727	2132	2257	2370	1825	1750	1667
Zm00001eb019780	991	935	841	432	288	262	1126	868	1559	726	490	866
Zm00001eb019800	7076	9604	9155	5033	4611	4106	8993	10980	9352	7578	6351	7866
Zm00001eb019830	3417	4724	3189	1770	2782	1546	4165	3792	3611	6628	6423	7405
Zm00001eb019840	5531	3554	3340	11612	13166	14748	2151	1609	3526	3648	4155	4257
Zm00001eb019850	1870	1911	2127	1800	1033	952	2016	2315	2399	1005	1076	1234
Zm00001eb019890	52	16	55	4	3	0	8	0	4	0	0	0
Zm00001eb019860	675	904	1014	296	197	604	971	1373	1460	572	327	639
Zm00001eb019870	129	99	185	89	54	38	121	446	368	14	82	0
Zm00001eb019880	6	24	15	22	49	76	0	2	14	17	16	12
Zm00001eb019900	640	872	852	440	260	232	875	1088	1124	584	458	546
Zm00001eb019920	0	10	1	4	13	2	23	16	8	10	26	1
Zm00001eb019930	5366	3688	1919	4511	10911	5126	2262	1975	1130	4794	7759	3673
Zm00001eb019950	13	13	8	0	8	8	0	12	7	16	12	12
Zm00001eb019960	122	161	215	75	49	77	108	193	184	102	20	163
Zm00001eb019970	510	397	609	168	218	172	420	411	456	363	371	511
Zm00001eb019980	296	607	493	178	189	259	498	685	394	110	173	218
Zm00001eb020020	116	181	195	83	63	60	171	230	216	122	94	84
Zm00001eb020050	5	14	11	0	0	0	10	6	10	16	33	18
Zm00001eb020080	16	14	16	3	0	0	11	6	42	30	17	19
Zm00001eb020060	484	470	428	93	20	25	217	268	379	264	173	193
Zm00001eb020090	7	25	15	0	5	4	15	22	12	31	11	0
Zm00001eb020040	2005	1531	1493	999	922	591	1426	1542	1744	1185	1064	1422
Zm00001eb020100	108	125	709	56	41	77	600	563	473	97	22	63
Zm00001eb020110	5099	5571	4745	2942	2335	1725	6061	6412	7277	4809	4776	4846
Zm00001eb020140	14	55	24	44	46	74	47	84	87	56	44	45
Zm00001eb020130	1303	1414	1776	1768	2112	1814	1162	1842	1891	1150	1309	1454
Zm00001eb020120	3890	3625	4935	3836	2461	2816	11352	9978	7551	8848	10985	6828
Zm00001eb020150	1433	1318	1187	949	783	509	1729	2048	1776	1177	1070	1032
Zm00001eb020170	1473	1119	728	1138	1178	959	977	818	1961	1525	1450	1414
Zm00001eb020190	10	62	24	0	0	5	23	46	67	0	0	0
Zm00001eb020180	1514	1823	1824	945	739	667	1606	1730	1742	1194	1101	1234
Zm00001eb020200	6129	7616	5898	10121	11467	9486	7028	10176	8944	5940	7573	5785
Zm00001eb020260	1421	1447	1849	945	902	884	2831	1933	2456	1614	1236	1807
Zm00001eb020270	0	0	0	0	0	0	0	0	0	0	0	0
Zm00001eb020230	0	0	0	16	24	45	0	7	0	8	0	0
Zm00001eb020250	714	859	976	440	467	291	918	1240	1066	604	497	585
Zm00001eb020240	1007	1680	1146	476	254	283	1521	2620	2560	848	717	1015
Zm00001eb020310	42	32	56	0	0	19	45	90	35	19	17	34
Zm00001eb020280	1734	2038	1862	1548	1221	962	1740	2391	1983	1830	1723	1762
Zm00001eb020320	608	570	373	561	385	255	763	762	971	495	467	462
Zm00001eb020330	1831	1915	1824	971	758	642	1546	1902	1659	1513	1189	1394
Zm00001eb020360	1101	1063	1512	432	674	521	865	1104	1125	799	776	703
Zm00001eb020380	177	155	198	85	91	70	174	183	176	140	113	179
Zm00001eb020370	4470	4446	4591	3385	2837	2842	4190	4510	4597	3511	3576	3942
Zm00001eb020390	264	218	269	173	152	150	222	170	188	383	211	215
Zm00001eb020400	391	450	546	354	361	335	458	263	361	555	559	478
Zm00001eb020410	224	168	220	499	196	118	201	339	437	140	167	131
Zm00001eb020450	9	0	4	12	10	37	3	0	0	13	0	0
Zm00001eb020420	905	997	993	602	417	353	1032	1292	1449	643	639	714
Zm00001eb020340	65714	38751	66770	29651	31505	31239	29064	20176	45625	30486	20901	26452
Zm00001eb020350	1730	1606	3861	383	433	501	1187	1528	1599	598	342	626
Zm00001eb020440	79	64	88	24	12	40	67	54	71	18	29	68
Zm00001eb020470	68	80	82	103	31	47	34	137	199	38	40	68
Zm00001eb020500	702	899	783	560	412	309	843	904	1059	526	485	529
Zm00001eb020460	1320	934	1205	1302	1615	1512	1498	1164	1531	1958	1470	1061
Zm00001eb020530	28	27	3	363	328	586	28	6	24	86	97	90
Zm00001eb020520	0	100	66	76	28	0	174	86	158	73	128	0
Zm00001eb020510	599	381	365	0	91	309	168	313	455	183	431	140
Zm00001eb020540	162	105	37	165	101	253	243	278	349	403	197	210
Zm00001eb020560	22	7	11	10	32	16	28	9	7	3	5	7
Zm00001eb020620	0	30	84	18	8	22	0	0	15	19	30	0
Zm00001eb020610	196	25	44	2956	3670	6571	72	39	38	92	257	179
Zm00001eb020630	30	8	0	2044	3354	4539	7	10	24	65	178	115
Zm00001eb020600	1590	1516	835	6230	3777	3551	2558	3196	1643	1836	2316	2643
Zm00001eb020570	34	12	0	10	10	3	8	19	6	5	0	9
Zm00001eb020580	2849	1839	2996	10629	8931	0	2256	3694	2500	3601	2959	7011
Zm00001eb020590	2849	1838	2988	0	0	7218	2255	0	2496	3600	4442	0
Zm00001eb020640	28	16	13	1015	1624	2454	2	17	10	40	72	34
Zm00001eb020650	37	16	12	1672	2651	4124	50	20	20	75	123	75
Zm00001eb020660	3262	2646	2965	566	575	792	1059	1255	2418	1045	742	1264
Zm00001eb020680	2901	2019	2845	1879	2482	1175	1834	2257	2839	1917	2503	1768
Zm00001eb020690	3783	4117	5025	1753	2141	1682	5118	5425	5407	2688	2522	2990
Zm00001eb020730	215	224	294	290	173	150	210	471	418	41	29	91
Zm00001eb020740	1068	1431	1039	2238	3191	4033	1152	1297	1405	959	1470	1449
Zm00001eb020750	0	0	0	0	0	0	0	0	0	0	0	0
Zm00001eb020710	14625	11386	12309	19229	25364	23566	10820	9674	11442	13904	13425	12917
Zm00001eb020720	761	883	990	1771	882	844	1340	1370	1096	618	634	742
Zm00001eb020790	23	0	8	18	53	0	21	36	84	13	0	0
Zm00001eb020800	131	95	140	182	113	76	227	267	320	115	104	109
Zm00001eb020830	37	18	36	40	32	77	22	60	52	29	46	18
Zm00001eb020810	0	0	0	0	0	0	0	0	0	13	0	0
Zm00001eb020840	0	0	0	0	0	0	0	90	0	0	0	0
Zm00001eb020850	118	251	232	46	52	55	233	291	420	150	150	110
Zm00001eb020780	2108	1537	1828	1908	2164	2399	1591	1467	1709	1831	1992	2349
Zm00001eb020880	6	13	0	2	0	0	4	3	9	10	2	0
Zm00001eb020870	233	292	234	247	120	76	317	475	439	347	348	257
Zm00001eb020890	30	32	32	9	36	34	16	0	61	0	6	34
Zm00001eb020930	4	4	5	3	0	4	2	0	9	5	2	1
Zm00001eb020860	5400	5223	6223	3698	3815	3565	5493	4827	3992	6108	6178	6911
Zm00001eb020940	43	31	23	322	99	128	49	35	50	40	49	49
Zm00001eb020900	1238	404	929	881	1078	1530	257	271	470	690	515	537
Zm00001eb020950	562	525	610	244	450	320	439	297	526	406	391	599
Zm00001eb020960	0	0	2	0	0	0	0	0	2	0	0	0
Zm00001eb021000	4	9	11	0	10	13	7	8	15	14	14	17
Zm00001eb021010	1898	2002	2140	524	426	286	1219	1540	2618	876	571	960
Zm00001eb020970	5388	5455	5916	9480	30809	26614	6719	5283	5802	8208	10103	9528
Zm00001eb020980	1691	1441	1407	2356	8284	6776	1656	968	1263	2377	3040	2695
Zm00001eb021030	194	335	159	275	444	236	128	289	117	456	512	456
Zm00001eb021020	5856	6490	11098	5673	4013	3884	5477	6752	5786	5422	4202	5376
Zm00001eb021040	11683	11349	5407	5814	11551	6924	8421	3205	7548	16901	21434	21307
Zm00001eb021070	836	713	929	748	846	724	760	816	1191	511	458	611
Zm00001eb021050	6660	7979	2792	7290	27663	19729	2372	2143	1658	10689	13469	13841
Zm00001eb021100	0	15	10	26	6	0	0	28	10	8	23	23
Zm00001eb021120	0	0	0	0	0	0	0	0	0	0	0	0
Zm00001eb021140	417	673	711	68	127	421	732	343	940	654	339	759
Zm00001eb021090	1692	1447	1112	205	80	144	984	1086	2721	724	165	552
Zm00001eb021170	167	173	206	176	196	153	193	409	292	99	134	136
Zm00001eb021240	3018	3230	3036	1483	2247	1434	2182	2490	2328	5429	5162	5474
Zm00001eb021210	1790	1615	2021	1653	1485	1174	1655	1950	1606	1701	1423	1394
Zm00001eb021230	16	60	17	10	5	14	24	23	85	27	17	33
Zm00001eb021200	6386	1395	2082	13303	29886	19393	1650	740	1542	9026	15451	11369
Zm00001eb021220	288	359	310	423	172	307	309	455	312	290	340	247
Zm00001eb021260	1818	2287	2376	1722	1348	1394	2129	2822	2134	1896	2007	1768
Zm00001eb021270	3124	3151	2078	1895	2435	1709	8276	4629	4260	6101	7720	6555
Zm00001eb021290	35	75	46	16	14	21	18	79	85	57	86	24
Zm00001eb021300	814	780	804	768	1017	590	779	1048	1193	666	944	849
Zm00001eb021340	798	692	688	356	270	313	724	721	906	712	626	647
Zm00001eb021310	1100	801	452	1625	1263	1307	1123	888	1591	1198	824	1042
Zm00001eb021320	3611	3175	3652	2317	1542	1267	4027	4382	5853	2534	2049	2773
Zm00001eb021350	1312	1753	924	1244	1860	2574	1196	1803	1764	2313	3906	1857
Zm00001eb021360	47	23	24	8	18	16	17	19	19	26	32	32
Zm00001eb021380	6149	7621	4521	7570	8823	8842	6742	6443	3870	6505	9935	6120
Zm00001eb021400	80	83	39	23	13	7	44	138	89	22	23	36
Zm00001eb021410	0	47	0	0	0	0	0	0	0	0	0	0
Zm00001eb021420	151	246	170	81	20	21	243	510	597	56	40	63
Zm00001eb021430	97	93	185	0	12	8	2	0	9	8	0	12
Zm00001eb021450	93	118	61	8	40	41	80	46	51	50	42	47
Zm00001eb021390	1751	2466	1728	1399	1206	1154	1543	2115	1715	1570	1747	1741
Zm00001eb021470	466	699	160	1561	663	340	771	627	528	1569	1907	828
Zm00001eb021500	0	6	0	41	7	52	0	0	12	8	26	0
Zm00001eb021510	2202	1690	2300	3287	2901	3037	1563	1467	1906	2099	1905	2384
Zm00001eb021590	54	64	10	275	466	338	40	16	39	126	71	208
Zm00001eb021550	2804	2196	1078	15356	13353	20112	3301	1845	2466	8931	12905	9020
Zm00001eb021570	0	0	0	0	0	0	0	0	0	0	0	0
Zm00001eb021530	1194	1646	745	454	475	384	2186	1311	1084	2525	4383	3567
Zm00001eb021610	163	158	57	519	471	918	73	35	90	54	66	92
Zm00001eb021600	6165	4115	2048	2261	43614	9836	1854	1830	2875	2211	1608	4167
Zm00001eb021640	154	208	95	906	1216	1402	126	140	192	351	256	215
Zm00001eb021660	2	3	3	0	1	2	1	2	2	1	1	4
Zm00001eb021650	442	569	648	2728	2952	4310	427	694	461	548	621	558
Zm00001eb021620	429	375	461	254	182	204	249	505	419	251	318	150
Zm00001eb021630	3299	1259	2776	6634	9416	11712	1017	1008	1837	776	605	994
Zm00001eb021670	1236	1403	1970	350	255	264	1262	1515	1873	848	618	1154
Zm00001eb021710	88	91	80	34	38	33	85	59	258	37	7	55
Zm00001eb021690	1467	1722	1325	3432	3072	2510	1920	1228	1821	2049	1616	1952
Zm00001eb021700	141	34	32	126	192	138	148	0	86	11	46	28
Zm00001eb021750	39	50	0	27	9	13	0	17	9	28	76	96
Zm00001eb021720	3244	3270	3950	10795	33302	30469	2259	2035	4122	2301	5450	7846
Zm00001eb021780	208	196	130	116	74	55	49	125	167	246	93	265
Zm00001eb021760	1517	1779	1591	1831	1411	1394	1346	1667	1655	2519	2231	2426
Zm00001eb021800	60	94	67	25	3	14	125	150	226	39	5	27
Zm00001eb021790	716	997	542	214	135	103	6429	2817	3028	2948	2181	1497
Zm00001eb021850	82	41	59	24	23	15	72	68	40	35	9	34
Zm00001eb021830	0	0	0	0	0	0	0	0	0	0	0	0
Zm00001eb021840	45	97	7	28	18	10	57	102	102	68	32	15
Zm00001eb021820	1445	1433	1531	1053	1112	850	1637	1772	1959	1744	1537	1600
Zm00001eb021880	766	537	722	901	646	386	537	650	421	786	580	496
Zm00001eb021890	1444	1408	1320	803	736	519	1419	1544	1753	964	1209	1072
Zm00001eb021920	35	23	25	11	0	0	21	35	45	11	13	7
Zm00001eb021910	0	0	0	0	0	0	0	0	6	20	0	4
Zm00001eb021900	2088	2073	2433	2359	2026	1754	2034	2337	2457	1627	1580	1782
Zm00001eb021940	927	1147	1320	680	598	563	1202	1366	1176	920	770	995
Zm00001eb021930	30	22	24	25	32	20	4	4	21	148	137	101
Zm00001eb021970	972	1133	954	1034	658	556	1213	992	1392	1410	1139	1100
Zm00001eb021980	62	27	80	49	64	46	41	22	73	89	66	47
Zm00001eb021990	651	695	426	135	632	832	1372	1346	970	1466	1317	1150
Zm00001eb022010	4	4	10	15	41	8	0	34	12	0	3	21
Zm00001eb022020	162	143	216	152	113	151	43	63	152	99	124	165
Zm00001eb022040	8	7	4	52	97	56	42	7	40	125	72	11
Zm00001eb022000	3402	3027	3315	2036	2161	1633	2874	2640	3242	2379	2268	3068
Zm00001eb022050	1530	2179	2493	1192	896	707	2143	3372	3883	2244	2660	1703
Zm00001eb022060	15	21	19	16	5	4	20	28	26	21	18	7
Zm00001eb022110	12	46	31	12	35	39	26	55	24	22	14	30
Zm00001eb022080	6412	6451	6903	4878	4670	3904	5739	5775	6502	5613	5161	5841
Zm00001eb022170	39	17	31	6	3	29	6	47	22	43	8	32
Zm00001eb022160	607	641	774	459	400	249	680	522	723	623	567	857
Zm00001eb022120	1514	1494	1833	1570	1188	1195	1595	1685	1781	1627	1546	1801
Zm00001eb022130	1205	1309	1618	1250	836	725	1238	1476	1381	1016	942	1113
Zm00001eb022190	18	31	21	21	18	25	28	19	49	18	20	31
Zm00001eb022200	8	0	0	0	0	0	8	0	0	0	0	0
Zm00001eb022220	0	0	0	0	0	0	0	0	0	0	0	0
Zm00001eb022210	36	27	57	63	85	31	18	34	81	38	16	67
Zm00001eb022180	1434	1079	1599	733	486	390	912	979	1407	752	723	705
Zm00001eb022250	16	53	13	54	8	4	9	86	47	0	22	14
Zm00001eb022240	247	231	254	157	119	92	309	252	500	140	100	134
Zm00001eb022280	178	456	202	130	120	478	257	472	696	197	151	74
Zm00001eb022230	6554	6552	5358	2126	1573	1316	5362	4358	8325	4884	3244	6105
Zm00001eb022310	0	0	0	0	0	0	0	0	0	0	0	0
Zm00001eb022350	1	6	0	0	0	0	0	0	0	3	0	11
Zm00001eb022380	117	120	175	44	73	21	762	1696	1160	472	319	156
Zm00001eb022360	109	98	189	0	0	9	58	36	78	0	0	12
Zm00001eb022330	721	785	762	865	439	590	1540	1382	1829	1432	1251	1293
Zm00001eb022290	1299	1361	1554	1213	483	746	1804	1740	1803	1140	1069	1370
Zm00001eb022390	159	259	171	141	279	1349	208	427	124	186	219	103
Zm00001eb022400	6767	5008	6403	5718	4433	5156	4390	3567	4773	4068	4546	5136
Zm00001eb022580	62	238	113	73	34	105	299	366	682	124	77	115
Zm00001eb022410	10473	18388	11231	10201	19825	18148	12304	16620	5895	12345	20936	11694
Zm00001eb022440	2380	2322	2085	2800	3777	3799	2325	2182	2500	3190	3243	3475
Zm00001eb022640	45	58	52	34	22	21	37	55	51	38	49	43
Zm00001eb022630	1072	1006	609	849	356	189	1452	1287	1787	660	629	772
Zm00001eb022490	0	0	0	0	0	0	0	0	0	0	0	0
Zm00001eb022500	0	0	34	0	30	0	0	7	0	0	0	19
Zm00001eb022520	0	0	0	0	0	0	0	0	0	0	0	0
Zm00001eb022550	0	0	0	0	0	0	0	0	0	0	0	0
Zm00001eb022560	0	0	1	0	0	1	0	0	0	0	0	6
Zm00001eb022570	318	212	168	111	148	75	212	234	419	256	303	177
Zm00001eb022470	52	57	56	20	22	17	44	32	65	64	9	95
Zm00001eb022480	3	4	0	0	11	3	7	0	13	4	0	3
Zm00001eb022530	56	62	98	25	18	12	51	27	50	82	13	77
Zm00001eb022540	38	55	10	19	23	20	33	53	74	46	54	20
Zm00001eb022650	1067	872	1068	1087	853	692	952	912	1222	763	721	955
Zm00001eb022660	223	275	260	217	167	124	513	385	547	228	193	258
Zm00001eb022670	1079	1361	930	447	145	109	1286	1534	1406	1068	965	766
Zm00001eb022690	7	19	14	4	1	2	8	12	2	13	18	10
Zm00001eb022700	0	0	5	11	9	3	0	0	0	0	0	0
Zm00001eb022680	1156	1355	1355	978	1132	851	1221	1291	1458	1113	1073	1070
Zm00001eb022720	75	169	109	168	117	151	124	205	226	150	151	124
Zm00001eb022710	308	223	216	0	7	0	209	343	610	94	38	124
Zm00001eb022730	191	161	174	0	3	4	44	118	44	72	75	124
Zm00001eb022750	519	846	646	145	224	160	769	889	575	760	945	593
Zm00001eb022760	463	476	545	403	357	230	526	472	559	254	212	314
Zm00001eb022740	1935	1796	2166	1239	936	790	1682	1976	1919	1619	1442	1769
Zm00001eb022780	4	4	0	0	7	0	3	0	7	4	0	3
Zm00001eb022800	0	4	5	0	0	0	3	0	7	7	4	0
Zm00001eb022810	1251	580	404	4531	3228	3845	412	144	464	961	868	1024
Zm00001eb022820	717	577	647	512	243	300	690	874	835	617	524	450
Zm00001eb022860	100	227	420	246	214	101	186	529	296	150	82	129
Zm00001eb022870	199	211	200	163	61	86	188	219	233	172	118	136
Zm00001eb022880	232	243	281	66	166	133	730	529	389	341	255	268
Zm00001eb022840	0	0	0	0	0	0	0	0	0	0	0	0
Zm00001eb022830	1587	1846	1743	1382	1123	953	1866	2146	2032	1787	1502	1614
Zm00001eb022900	25	11	4	6	0	10	0	10	31	24	25	21
Zm00001eb022910	687	726	917	707	678	660	681	911	1037	558	560	843
Zm00001eb022890	3246	5048	3038	2468	1171	1283	4414	4644	8800	2639	1691	3003
Zm00001eb022920	2047	1203	2164	1188	1197	905	1473	1083	2007	1462	938	1446
Zm00001eb022960	11	0	2	4	0	14	0	25	17	0	0	0
Zm00001eb022950	196	192	124	30	118	57	99	270	241	147	110	175
Zm00001eb022970	92	86	82	16	28	17	26	97	109	66	66	53
Zm00001eb022940	2481	3359	2656	3421	1572	1322	3653	4485	3822	3329	3588	3713
Zm00001eb022930	12394	11220	10736	14927	9964	10911	7457	8860	4834	9306	11658	10951
Zm00001eb023010	1031	1340	1431	1171	383	308	1277	2186	2272	1860	1269	1455
Zm00001eb023020	1031	1325	872	886	740	635	844	1064	1182	781	1028	745
Zm00001eb022990	0	0	0	0	0	0	0	0	0	0	0	0
Zm00001eb023000	0	0	0	0	0	10	0	0	0	0	0	0
Zm00001eb022980	31260	33684	32523	32947	37373	44623	14636	20312	10350	16911	18616	13263
Zm00001eb023070	12559	14665	14622	869	426	145	11293	9288	47553	5157	1215	3996
Zm00001eb023090	318	258	263	146	136	92	202	322	447	267	232	263
Zm00001eb023080	2033	2103	1756	1519	1318	983	1647	2080	1863	1577	1487	1760
Zm00001eb023100	349	472	433	226	207	269	289	332	556	472	351	520
Zm00001eb023130	112	207	98	43	36	44	107	147	140	72	67	45
Zm00001eb023120	1039	1082	1112	927	467	396	1752	1660	1617	836	691	969
Zm00001eb023110	2491	2813	2883	2330	2717	1632	2381	2201	2453	3966	3110	4051
Zm00001eb023170	228	248	235	154	116	113	305	208	449	229	175	241
Zm00001eb023160	969	1125	1288	491	940	948	1556	1293	1355	918	971	971
Zm00001eb023210	75	92	61	19	54	34	25	60	48	48	76	133
Zm00001eb023150	0	0	0	0	0	0	0	0	0	0	0	0
Zm00001eb023140	3138	3657	3260	1776	1293	1448	3876	4472	5455	3668	2969	3219
Zm00001eb023200	82	48	46	29	22	0	82	94	49	7	20	24
Zm00001eb023220	65	66	27	6	0	0	62	29	43	44	45	21
Zm00001eb023230	387	788	408	463	204	500	616	1102	1201	550	402	363
Zm00001eb023240	935	1601	1560	926	787	602	1989	2930	2299	928	758	1026
Zm00001eb023250	269	245	132	522	496	639	143	151	140	681	774	803
Zm00001eb023260	0	30	3	5	4	17	23	0	25	8	17	27
Zm00001eb023280	1092	1227	1215	1422	1792	1578	373	440	622	547	403	724
Zm00001eb023290	171	245	160	458	570	712	256	223	327	192	169	201
Zm00001eb023340	0	0	0	0	0	0	0	0	0	6	0	4
Zm00001eb023330	45	53	52	0	0	0	53	110	73	30	66	0
Zm00001eb023350	6	6	16	50	36	33	46	12	39	54	15	22
Zm00001eb023300	444	500	576	154	86	137	308	445	444	301	200	258
Zm00001eb023310	366	541	536	135	148	123	400	392	589	336	266	393
Zm00001eb023370	0	0	0	0	0	0	0	0	0	0	0	0
Zm00001eb023380	0	0	0	0	0	0	0	0	0	0	0	0
Zm00001eb023390	0	0	0	0	0	0	0	0	0	0	0	0
Zm00001eb023270	7321	7203	9293	4723	3826	3351	7485	7981	8126	7313	5856	7430
Zm00001eb023450	1596	1422	1979	1040	596	562	1844	2099	2262	1417	1531	1909
Zm00001eb023480	2	0	6	16	1	0	11	15	10	14	27	8
Zm00001eb023490	83	49	49	43	23	16	69	53	161	53	16	14
Zm00001eb023460	3115	4100	2923	997	159	98	2059	3619	15248	876	155	675
Zm00001eb023400	363	203	350	68	24	41	100	296	845	72	12	70
Zm00001eb023410	12	42	13	107	43	100	29	31	21	16	17	15
Zm00001eb023420	17967	18055	16059	132	254	55	4575	15330	35128	4072	765	6771
Zm00001eb023430	4	7	0	0	0	0	0	0	0	0	0	0
Zm00001eb023500	549	621	650	353	326	227	470	443	654	502	394	353
Zm00001eb023510	386	422	298	246	190	249	400	332	384	346	373	421
Zm00001eb023520	869	660	924	1007	787	1612	915	795	946	510	444	556
Zm00001eb023590	1654	1500	1544	1023	734	416	1329	1819	2415	947	912	1187
Zm00001eb023560	0	0	0	0	0	0	0	0	0	0	0	0
Zm00001eb023530	52	149	96	16	4	53	17	23	106	34	0	48
Zm00001eb023540	2999	4738	4147	1244	774	870	4197	3418	6956	2096	1710	2655
Zm00001eb023570	8738	16474	13263	2399	2537	1031	13788	10172	17221	14484	16335	12545
Zm00001eb023610	42	0	0	0	0	0	0	0	0	0	0	0
Zm00001eb023620	265	347	157	84	94	169	796	424	726	693	179	164
Zm00001eb023650	193	382	400	175	162	82	254	377	250	190	242	168
Zm00001eb023680	165	173	123	1879	2685	6584	222	243	303	484	506	356
Zm00001eb023690	235	398	290	86	48	32	345	361	410	214	200	189
Zm00001eb023600	15784	8634	10807	425	320	471	4415	2330	9068	3979	1367	6556
Zm00001eb023660	2846	3497	4309	1646	991	1202	2780	3113	3516	1732	1416	1870
Zm00001eb023700	138	208	109	32	39	12	42	126	159	69	58	47
Zm00001eb023710	150	225	297	139	154	138	201	575	349	131	191	84
Zm00001eb023720	181	335	155	96	69	96	362	391	196	161	49	130
Zm00001eb023740	14	0	0	5	10	13	0	0	0	3	22	0
Zm00001eb023770	81	58	38	61	59	47	43	67	49	64	37	75
Zm00001eb023730	494	529	469	165	202	165	583	565	873	403	375	256
Zm00001eb023810	1848	1710	1983	1954	2142	1555	1938	1679	2178	2028	1826	1940
Zm00001eb023780	10280	14670	17553	4083	2188	3091	20292	24581	21916	8298	4771	6507
Zm00001eb023790	0	0	0	0	0	0	0	0	0	0	0	0
Zm00001eb023800	0	0	0	0	0	0	0	0	0	0	0	0
Zm00001eb023830	328	373	355	453	562	791	704	722	974	751	403	571
Zm00001eb023820	5640	9114	5176	5661	9172	5855	6256	9922	7815	5954	8333	4395
Zm00001eb023890	1121	1331	1160	873	923	879	1597	1619	1582	1229	1107	1186
Zm00001eb023910	2193	1972	1931	1790	1676	1551	3631	2941	3283	2393	2267	2782
Zm00001eb023840	275	345	263	212	383	290	135	297	413	155	218	159
Zm00001eb023850	20	21	3	12	27	23	55	91	68	8	4	8
Zm00001eb023860	3152	3473	3814	3095	3048	2674	3231	3416	3315	3143	2939	2749
Zm00001eb023870	1606	1725	1760	1685	1877	2063	2154	2293	2173	1842	1431	1558
Zm00001eb023880	1693	1713	1140	704	1383	995	3854	2666	2446	2010	1883	2003
Zm00001eb023950	1293	1106	3750	20547	2265	10878	900	1723	492	324	657	328
Zm00001eb023970	425	372	232	164	130	234	577	606	619	186	141	140
Zm00001eb023930	885	912	1151	417	281	263	856	753	830	649	506	469
Zm00001eb023940	0	0	0	0	0	0	0	16	3	18	0	5
Zm00001eb023920	3330	2920	3581	1839	1741	1802	2698	2434	2505	2111	2165	2323
Zm00001eb024000	25	18	43	0	12	13	9	4	5	47	40	47
Zm00001eb024050	2	10	0	0	0	0	3	0	7	0	0	0
Zm00001eb024020	84	85	38	923	3122	1369	109	58	102	355	215	171
Zm00001eb024070	43	31	34	30	25	14	8	21	56	25	28	26
Zm00001eb024030	448	439	282	387	707	449	447	350	479	511	601	508
Zm00001eb024110	26	31	39	4	0	10	0	21	65	11	51	0
Zm00001eb024120	143	61	115	126	302	400	175	152	313	131	45	105
Zm00001eb024150	253	156	142	129	476	484	242	129	377	181	153	222
Zm00001eb024180	674	841	577	2919	8523	5545	1572	940	1644	3528	3688	2479
Zm00001eb024130	1856	1934	1896	1489	1297	1091	1982	1748	1690	1976	1335	1885
Zm00001eb024190	823	899	720	712	699	478	888	944	941	719	579	579
Zm00001eb024200	8914	8644	9615	7664	8871	6713	8555	9022	9205	8047	8791	8280
Zm00001eb024210	1480	1154	1404	1243	1096	875	1279	1080	1530	1139	943	1238
Zm00001eb024240	292	178	179	110	76	73	145	110	225	142	132	158
Zm00001eb024230	2179	2195	3003	1654	1327	1443	2371	2778	2445	1066	1042	1500
Zm00001eb024290	262	374	310	150	96	67	333	707	661	154	187	127
Zm00001eb024300	179	122	104	604	424	566	344	460	361	417	937	532
Zm00001eb024260	674	595	738	160	161	139	482	549	720	400	357	395
Zm00001eb024270	456	578	543	353	187	136	470	658	571	376	268	316
Zm00001eb024280	3922	4284	4743	2305	2428	1842	4143	5620	4441	3610	3580	3530
Zm00001eb024320	259	73	277	69	49	34	39	72	78	249	230	232
Zm00001eb024350	8	10	15	0	0	4	19	7	13	8	5	50
Zm00001eb024330	6807	6690	8539	7544	9278	10910	5121	5485	4900	7657	6551	8059
Zm00001eb024360	2854	2684	2929	2349	2158	1634	2493	2760	2594	2583	2131	2824
Zm00001eb024430	567	447	484	92	216	288	633	328	558	328	260	481
Zm00001eb024380	6906	8619	6872	16306	21715	20168	6898	6934	7664	5893	6745	7159
Zm00001eb024390	345	451	440	897	818	743	349	476	496	366	358	603
Zm00001eb024470	0	0	0	0	0	0	0	0	0	0	0	0
Zm00001eb024460	1239	1619	1176	1685	1248	1020	1250	1496	2047	1355	1525	1429
Zm00001eb024440	11	23	4	18	13	89	25	22	69	13	0	0
Zm00001eb024450	3242	2808	2332	5143	3252	5250	2195	3480	2639	2075	2163	2800
Zm00001eb024490	1732	1570	1521	1731	1145	1135	1131	1579	1943	1664	1470	1493
Zm00001eb024550	443	461	517	398	418	506	484	433	547	413	278	379
Zm00001eb024580	85	82	77	11	16	12	39	48	44	50	17	36
Zm00001eb024560	7378	6517	8577	5619	5412	4245	5222	5618	6760	7261	6302	8094
Zm00001eb024590	2	2	7	3	2	0	2	0	0	3	3	0
Zm00001eb024570	2402	2293	1661	4922	6506	6649	1885	2559	3061	2019	2482	1972
Zm00001eb024680	4	40	0	8	36	56	0	0	0	9	25	0
Zm00001eb024600	1103	1211	1516	1043	659	462	1247	1229	1418	1070	941	1080
Zm00001eb024620	432	565	628	200	321	305	407	486	447	602	440	469
Zm00001eb024640	34	45	58	27	22	9	17	9	44	62	65	37
Zm00001eb024690	0	0	0	0	3	0	0	0	0	0	0	0
Zm00001eb024700	1083	864	1002	666	606	437	1188	1047	1110	923	855	1034
Zm00001eb024740	658	889	663	263	117	141	862	962	991	529	489	481
Zm00001eb024750	189	225	346	160	177	134	280	332	335	257	194	206
Zm00001eb024800	587	494	523	591	297	263	398	686	873	307	433	591
Zm00001eb024850	829	772	838	672	469	340	815	840	1088	666	646	879
Zm00001eb024840	0	0	0	0	0	6	0	0	0	0	0	0
Zm00001eb024820	2383	2965	1835	1210	1564	627	2685	1064	1833	6121	7767	5059
Zm00001eb024870	2859	2628	4763	642	1447	677	920	1254	1412	1374	785	1320
Zm00001eb024890	811	598	779	788	837	454	713	706	955	785	770	932
Zm00001eb024910	26	13	25	30	21	17	49	26	44	22	50	75
Zm00001eb024900	1765	2020	2023	714	418	404	1770	2061	2931	1054	1139	1052
Zm00001eb024950	2	0	0	0	0	0	0	0	0	0	0	0
Zm00001eb024930	224	401	153	39	106	62	98	249	218	205	233	109
Zm00001eb024960	1487	1336	1541	1750	1973	1321	608	743	1199	1414	1121	1361
Zm00001eb024920	1908	1643	2199	2530	3064	2622	1659	1705	1886	2707	3524	3637
Zm00001eb024970	1147	1527	1936	1004	1033	788	1273	1738	1642	808	814	858
Zm00001eb024990	595	631	857	141	134	179	422	504	608	361	239	470
Zm00001eb025000	377	377	684	118	72	112	219	362	397	299	239	400
Zm00001eb025010	548	814	1027	261	254	329	1032	1362	591	499	406	553
Zm00001eb025020	2013	2727	1658	6297	7934	8514	1814	1976	1999	5520	7914	5800
Zm00001eb025070	362	345	307	339	145	219	456	574	542	337	325	301
Zm00001eb025050	501	577	473	629	1066	732	437	706	700	569	735	552
Zm00001eb025100	725	426	323	166	293	153	91	78	163	533	461	1056
Zm00001eb025110	183	195	172	138	187	137	92	311	262	120	110	157
Zm00001eb025080	1674	2123	1959	1410	1042	1114	1996	2867	2466	1482	1430	1574
Zm00001eb025040	21054	20091	26918	24714	33074	34391	16830	16814	18344	15840	15588	19159
Zm00001eb025030	1656	1868	1871	1200	1224	1109	1900	2306	2210	1495	1189	1526
Zm00001eb025140	52	54	17	0	16	10	37	31	28	68	223	161
Zm00001eb025150	164	218	251	165	106	100	205	350	387	300	213	222
Zm00001eb025130	3459	3293	3665	2607	3243	2200	2899	2939	3477	2906	2990	3473
Zm00001eb025180	70	47	39	100	68	65	89	116	73	64	102	62
Zm00001eb025170	1293	1401	1142	1203	1095	840	1793	2089	2061	1343	1193	1029
Zm00001eb025190	2063	1930	2135	1255	1111	728	1858	1992	3619	2129	2633	2300
Zm00001eb025220	43	14	51	32	0	0	83	284	67	14	14	0
Zm00001eb025230	15	23	29	0	0	22	16	8	31	14	33	0
Zm00001eb025240	42	115	70	65	30	25	40	115	91	51	92	56
Zm00001eb025210	2774	2702	2592	1307	1112	857	2353	2156	2987	2116	1998	1996
Zm00001eb025280	1165	1086	1375	349	431	432	870	1085	1227	733	678	876
Zm00001eb025290	993	1212	985	1067	1241	977	893	1566	1528	873	1102	932
Zm00001eb025310	1373	1902	1967	1012	887	626	1495	1991	1790	1393	982	1205
Zm00001eb025300	3423	2291	2315	4294	5961	7067	2442	2349	2785	3413	5247	4210
Zm00001eb025330	3	2	3	2	1	0	3	4	3	1	0	3
Zm00001eb025380	0	0	0	0	0	0	0	0	0	0	0	0
Zm00001eb025340	1424	1694	1846	1281	1762	1251	1362	1470	1445	1567	1405	1623
Zm00001eb025350	0	0	0	0	0	0	0	0	0	0	0	0
Zm00001eb025390	1381	1461	1412	1255	1070	922	1382	1677	1814	1024	1104	1220
Zm00001eb025400	962	822	1442	2772	1991	2355	524	803	535	1345	2658	1598
Zm00001eb025440	16	0	22	8	0	12	0	21	0	4	4	15
Zm00001eb025450	0	8	0	4	0	0	5	6	8	4	0	9
Zm00001eb025410	2108	2069	2675	1649	1291	1286	2281	2562	3096	1560	1247	1515
Zm00001eb025420	2030	1666	2441	994	784	850	1083	1111	1683	1395	1069	1440
Zm00001eb025460	8556	9199	5996	22687	23965	39361	10096	13763	12337	30266	42494	38697
Zm00001eb025490	4	0	3	146	4	0	0	3	11	7	0	8
Zm00001eb025470	3556	4201	4706	1344	756	706	3693	4548	4594	2918	2177	2863
Zm00001eb025520	52	31	24	9	18	15	31	39	23	47	39	56
Zm00001eb025510	783	1016	906	648	649	602	937	1041	1488	771	598	670
Zm00001eb025500	3028	3279	3871	1771	1746	1230	3663	4512	4171	2059	1744	2147
Zm00001eb025540	8462	6952	8272	9066	13468	13392	3701	2998	3583	10205	10491	10253
Zm00001eb025550	2585	1624	1167	2736	4614	3906	798	506	977	3304	2383	4973
Zm00001eb025570	56	27	40	374	708	1534	79	18	57	141	101	124
Zm00001eb025580	19	8	8	128	184	420	0	7	0	17	9	10
Zm00001eb025610	21	21	32	4192	1670	6363	11	16	52	19	37	33
Zm00001eb025590	93	55	15	1707	621	3378	5	43	10	12	52	23
Zm00001eb025560	3958	3934	4207	3477	2785	2684	4052	4412	4659	3570	3819	4500
Zm00001eb025620	1124	1082	1544	567	460	417	841	1031	1097	993	807	1199
Zm00001eb025630	1990	2563	2274	602	764	712	2748	3023	3026	1653	1346	1767
Zm00001eb025660	0	0	0	0	0	0	0	0	0	0	0	0
Zm00001eb025640	1020	861	864	979	733	689	792	597	1018	780	617	844
Zm00001eb025650	535	718	506	1806	1192	1535	983	519	825	650	803	618
Zm00001eb025670	736	1000	1306	3950	1987	3761	906	1862	1042	836	1281	653
Zm00001eb025700	256	374	347	187	111	52	233	286	352	199	106	184
Zm00001eb025720	529	356	346	391	478	447	366	224	442	534	271	348
Zm00001eb025690	3073	2507	2687	39	144	36	705	929	5200	908	1408	821
Zm00001eb025730	801	702	617	490	534	349	503	300	622	586	411	612
Zm00001eb025770	22	0	8	0	0	0	0	5	11	0	0	0
Zm00001eb025760	5983	5434	6425	5517	4379	4318	4234	4778	5370	5139	4568	5951
Zm00001eb025780	3091	1900	2830	2890	2921	3346	1703	1218	1756	2911	2495	3473
Zm00001eb025840	309	396	163	23	58	71	106	830	536	69	215	106
Zm00001eb025790	674	1042	1233	90	38	38	727	1315	992	146	30	338
Zm00001eb025800	2600	2605	3081	1986	1589	1451	2067	2216	2585	1884	1672	1993
Zm00001eb025850	544	590	1296	141	116	119	507	226	875	96	43	93
Zm00001eb025860	20	24	42	4	0	0	20	69	68	53	39	6
Zm00001eb025870	50	29	47	12	0	0	21	26	27	8	10	5
Zm00001eb025880	329	304	253	67	78	79	300	397	399	143	58	132
Zm00001eb025890	115	99	136	134	57	104	139	185	212	131	47	74
Zm00001eb025920	34	25	26	12	26	7	14	7	26	15	16	33
Zm00001eb025900	55	13	47	4	6	6	41	33	36	36	6	34
Zm00001eb025970	37	24	23	15	16	10	23	41	29	22	17	28
Zm00001eb025990	39	20	0	0	0	0	0	0	13	4	0	7
Zm00001eb026010	186	211	253	31	4	10	234	179	400	57	11	65
Zm00001eb025960	0	0	0	0	0	0	0	0	0	0	0	0
Zm00001eb025930	30	27	38	6	4	25	54	65	82	15	14	17
Zm00001eb025950	251	206	233	170	201	141	279	351	282	157	130	170
Zm00001eb026070	2	0	0	0	0	0	0	0	0	0	0	0
Zm00001eb026090	0	0	0	8	0	9	0	0	0	0	0	0
[truncated: 37,757 more rows]
