# Supplementary material for: ZmSPL12 Enhances Root Penetration and Elongation in Maize Under Compacted Soil Conditions by Responding to Ethylene Signaling
Source: Plants (Basel). 2024 Dec 17;13(24):3525. doi: 10.3390/plants13243525 (PMC11678858; doi:10.3390/plants13243525)
Supplement: Supplementary file 1 [file plants-13-03525-s001.zip › RNA-seq data/gene_count_matrix-OE1.csv]

gene_id	S499-1	S499-2	S499-3	S499A-1	S499A-2	S499A-3	S499D-1	S499D-2	S499D-3	S499S-1	S499S-2	S499S-3
Zm00001eb000070	0	0	0	0	0	0	0	0	0	0	0	0
Zm00001eb000060	803	661	666	266	181	168	718	535	607	649	746	840
Zm00001eb000010	950	788	776	437	517	418	771	656	683	636	658	831
Zm00001eb000020	3344	898	1400	995	269	193	1928	2132	1753	1147	1860	939
Zm00001eb000140	0	0	0	0	0	0	0	0	0	0	0	0
Zm00001eb000080	7299	2911	3532	1390	719	516	4831	4609	4897	2386	2823	2849
Zm00001eb000170	2374	1886	1766	1187	983	972	1984	1746	1943	1556	1841	1826
Zm00001eb000180	0	0	0	0	0	0	0	0	0	0	0	0
Zm00001eb000200	0	0	0	0	0	0	0	0	0	0	0	0
Zm00001eb000190	3912	1782	2298	1714	1674	1553	3593	2890	3221	2220	2794	2057
Zm00001eb000210	3441	3449	2942	1449	1493	1694	3516	3077	3500	2549	2412	2726
Zm00001eb000220	4342	4328	4804	2123	2089	2256	5003	4830	4952	4297	4175	4496
Zm00001eb000240	277	86	67	188	142	9	232	272	326	232	208	279
Zm00001eb000250	0	3	0	3	0	0	3	0	3	0	3	0
Zm00001eb000230	1959	2271	1841	734	612	839	2425	2099	2145	1989	2048	2014
Zm00001eb000270	332	345	239	54	38	23	376	232	314	197	201	257
Zm00001eb000310	15	8	8	0	8	10	7	9	6	15	30	21
Zm00001eb000300	4	0	3	0	0	0	0	3	0	0	0	0
Zm00001eb000320	3148	3696	3252	2288	1534	1958	3546	2802	2793	2656	2931	3288
Zm00001eb000330	1133	1143	1079	694	814	705	1388	1184	1326	1065	1176	1245
Zm00001eb000370	2445	498	962	1023	73	0	1228	1299	1281	473	963	1183
Zm00001eb000360	0	0	0	0	0	0	0	0	0	0	0	0
Zm00001eb000340	5805	6054	6338	3391	3409	3654	6678	6393	6488	4978	7061	7078
Zm00001eb000390	464	64	171	44	0	0	181	203	135	111	83	59
Zm00001eb000380	3666	3285	2851	3643	107	29	3503	2794	3350	2268	3003	12288
Zm00001eb000400	317	118	175	67	24	5	219	206	232	98	51	146
Zm00001eb000410	17	3	9	9	7	4	11	0	0	0	0	12
Zm00001eb000420	4959	3619	3309	1941	2356	2119	4946	4298	4330	2459	2963	2471
Zm00001eb000430	0	1374	786	770	246	20	0	674	730	0	0	0
Zm00001eb000440	1425	1371	786	771	244	20	2130	674	730	3301	1771	4057
Zm00001eb000460	0	0	43	0	300	39	7	0	68	0	0	4
Zm00001eb000450	1437	2082	1606	5331	2053	6	2682	2602	2576	2388	1408	5975
Zm00001eb000470	497	504	365	638	346	520	617	537	536	926	691	1076
Zm00001eb000480	13797	21750	21247	20452	18156	24433	17503	16121	17675	17668	18238	21958
Zm00001eb000490	2946	846	1370	1104	1309	742	3230	3516	2749	952	1386	525
Zm00001eb000500	636	347	265	117	97	53	722	627	709	274	527	361
Zm00001eb000510	710	1001	1055	254	162	114	1000	1034	991	587	716	847
Zm00001eb000540	99	66	66	52	55	58	78	89	97	56	67	44
Zm00001eb000520	5711	4839	5229	2656	3257	2220	5022	4559	4754	5753	6516	7423
Zm00001eb000560	0	0	0	0	0	0	0	0	0	0	0	0
Zm00001eb000570	207	93	92	52	33	19	171	124	136	103	132	158
Zm00001eb000550	1752	1192	1379	767	869	341	1217	1051	1186	1881	1998	2239
Zm00001eb000580	2156	7409	5538	894	1076	380	10823	10072	9969	2010	2150	8916
Zm00001eb000600	55	40	23	0	0	0	51	58	59	71	47	11
Zm00001eb000590	3391	3703	3812	2313	1985	1901	3986	3710	3904	4201	4759	4730
Zm00001eb000660	19	35	35	163	327	133	62	92	58	78	59	168
Zm00001eb000650	246	116	176	147	87	57	283	236	263	175	282	214
Zm00001eb000640	556	597	646	306	262	507	725	656	710	467	533	619
Zm00001eb000620	3488	3638	3379	2593	1996	2075	4624	4546	4944	3438	3607	4451
Zm00001eb000760	10	0	0	0	5	0	12	0	0	0	0	0
Zm00001eb000740	102	295	310	76	16	23	190	222	258	158	154	93
Zm00001eb000750	39	55	49	0	0	0	57	53	32	33	15	16
Zm00001eb000670	3936	4106	3505	2253	1721	1214	3611	3425	3685	3691	3874	5104
Zm00001eb000680	28	0	0	85	37	19	27	12	22	9	3	11
Zm00001eb000690	4228	3189	3054	2560	2810	2817	5243	4382	4876	3535	4149	3734
Zm00001eb000700	4371	2894	3530	2707	2519	1932	4192	4046	4026	3872	4710	4080
Zm00001eb000710	539	398	337	185	334	292	385	419	495	474	547	362
Zm00001eb000720	125	42	21	20	19	21	79	70	67	39	33	16
Zm00001eb000840	2507	968	1095	395	281	26	2309	2030	2188	610	642	1807
Zm00001eb000800	3718	3519	3405	2982	2759	2872	4151	3602	3993	3511	4152	3438
Zm00001eb000810	0	0	0	0	0	0	0	0	0	0	0	0
Zm00001eb000820	1317	1529	1655	893	731	1140	1281	1100	1156	1495	1471	1444
Zm00001eb000770	11135	18513	18204	10612	10832	12266	16386	14543	15555	12650	13626	18017
Zm00001eb000780	7014	5523	6067	2853	3345	3179	6699	6192	6456	5203	6299	5907
Zm00001eb000790	1306	1078	1199	2466	2571	2795	1089	948	1052	1248	799	1103
Zm00001eb000860	4557	5050	5260	3031	2841	3732	4351	4594	4550	4512	5980	5749
Zm00001eb000880	1334	605	699	408	302	250	658	422	596	239	502	295
Zm00001eb000870	6809	6381	6569	5075	4414	5500	6529	6477	6833	6813	6925	7409
Zm00001eb000890	1115	534	709	553	368	132	941	960	944	724	664	814
Zm00001eb000900	533	661	506	3433	1230	350	249	182	314	4826	3893	3252
Zm00001eb000910	890	891	898	522	651	429	996	740	857	602	755	765
Zm00001eb000940	0	0	0	0	0	0	0	0	0	0	0	0
Zm00001eb000930	178	583	430	4271	3617	4535	491	394	420	669	525	408
Zm00001eb000960	81	10	41	13	32	27	58	49	46	48	66	44
Zm00001eb000920	5022	5097	5017	2656	2726	2421	5199	4361	4803	4611	5211	6110
Zm00001eb000980	934	895	894	1253	1439	1402	1228	1273	1203	1410	1459	1501
Zm00001eb000970	6304	5736	5756	6324	8833	18249	10787	9861	10701	20996	9486	5572
Zm00001eb001010	1311	1059	1125	2102	3602	5369	1774	1236	1667	3412	1926	1244
Zm00001eb001020	167	220	207	57	76	61	216	337	129	87	204	167
Zm00001eb001000	6123	5794	5463	1942	1820	2285	6732	5357	6074	4351	5333	5461
Zm00001eb000990	1036	307	457	537	192	189	737	547	479	1241	1222	1069
Zm00001eb001040	2587	2544	2562	2057	2130	2347	2971	2633	2633	3339	3049	3114
Zm00001eb001050	606	422	449	149	189	178	458	383	409	432	403	406
Zm00001eb001060	1926	1053	1108	3803	5804	7372	1354	1199	1256	4336	1797	1163
Zm00001eb001100	9	0	0	0	0	0	3	0	9	0	13	0
Zm00001eb001070	1663	980	1192	959	1519	1174	1758	1522	1574	1536	1626	1696
Zm00001eb001090	25	6	5	80	53	14	12	6	15	9	32	3
Zm00001eb001110	4307	3631	3752	2943	2492	2216	3621	3535	3301	3262	4082	4134
Zm00001eb001120	2364	4262	3369	2012	2886	2761	4841	3425	3705	2937	3071	2567
Zm00001eb001220	58	14	15	0	8	13	90	50	57	8	40	18
Zm00001eb001200	1175	1636	1215	961	1906	2147	1658	1361	1244	857	874	699
Zm00001eb001130	2809	4419	3767	3887	5068	6044	2828	2507	2444	3012	3004	3142
Zm00001eb001140	0	0	0	0	0	0	0	0	0	0	0	0
Zm00001eb001150	0	3	0	0	0	0	29	0	0	0	0	0
Zm00001eb001180	480	365	465	141	159	89	472	320	373	323	414	373
Zm00001eb001160	604	259	341	144	107	85	534	376	479	250	384	451
Zm00001eb001170	509	648	714	85	77	86	430	521	438	380	342	237
Zm00001eb001190	302	83	147	91	11	11	239	191	168	51	117	48
Zm00001eb001240	1789	1063	1105	1049	2354	1824	2385	2355	2133	1465	2068	1287
Zm00001eb001280	559	655	345	583	1744	992	508	387	376	1202	1215	540
Zm00001eb001270	1533	1778	1768	704	761	967	1829	1507	1849	971	1228	1162
Zm00001eb001260	2484	1529	1765	1132	484	609	1962	1952	1563	1234	1633	1727
Zm00001eb001330	0	0	5	0	4	0	7	0	0	0	3	0
Zm00001eb001290	2302	2277	2127	1248	1288	1163	2495	2433	2462	2158	2534	2567
Zm00001eb001340	711	198	271	96	22	26	346	257	439	124	283	163
Zm00001eb001360	1192	1175	1039	596	508	441	1079	754	800	1032	964	1145
Zm00001eb001350	399	319	256	152	261	128	501	445	434	297	403	283
Zm00001eb001370	430	590	625	169	126	126	451	547	509	266	381	363
Zm00001eb001400	3203	2756	2908	2231	1701	2606	4025	3506	3296	2807	3904	4036
Zm00001eb001440	163	66	49	32	39	37	134	96	124	124	90	72
Zm00001eb001500	211	68	105	82	6	0	130	103	126	125	136	111
Zm00001eb001490	25	13	11	0	0	0	17	0	12	0	1	0
Zm00001eb001460	1920	1032	1170	1314	1022	239	1448	1246	1132	1210	1283	789
Zm00001eb001470	617	426	560	324	471	363	667	636	664	535	582	380
Zm00001eb001420	0	0	0	0	0	0	0	0	0	0	0	0
Zm00001eb001410	223	297	227	109	57	69	228	183	188	166	98	205
Zm00001eb001430	7603	7805	7529	4135	3701	5111	8273	7442	7578	6512	8459	8103
Zm00001eb001520	30	18	17	0	0	0	13	20	0	6	7	8
Zm00001eb001510	1762	1492	1350	928	656	466	1488	1384	1143	2553	4398	2615
Zm00001eb001550	357	882	741	467	503	729	938	603	686	759	702	614
Zm00001eb001530	3646	2758	2891	1258	249	89	3890	3106	3386	1845	2814	4711
Zm00001eb001600	55	37	48	27	18	73	90	77	59	61	67	59
Zm00001eb001610	0	0	0	0	0	0	0	0	0	0	0	0
Zm00001eb001620	2	42	7	28	35	36	2	14	30	27	3	29
Zm00001eb001590	477	480	458	807	1156	1088	447	408	426	296	263	354
Zm00001eb001640	119	105	43	71	163	77	40	71	40	67	44	41
Zm00001eb001570	5102	4008	4394	3075	2199	3501	4641	4294	4518	4869	5389	5152
Zm00001eb001560	3530	2324	2524	2208	1054	1061	3257	2877	3048	4037	5273	3606
Zm00001eb001650	3121	4128	3651	3893	5094	6992	2973	2678	2631	5426	9057	5894
Zm00001eb001660	0	0	0	0	0	0	0	0	0	0	0	0
Zm00001eb001670	3688	2216	2910	1132	870	420	2882	2595	2617	2822	3305	3198
Zm00001eb001690	116	94	46	28	7	0	313	136	200	73	180	96
Zm00001eb001680	4258	4513	4409	3476	3412	3530	5022	3917	4052	5433	5224	6029
Zm00001eb001700	1198	603	632	634	510	379	1032	918	848	944	1083	896
Zm00001eb001710	2201	1350	1587	1217	1217	1332	1692	1409	1407	1236	1495	1237
Zm00001eb001720	1033	797	653	514	368	276	842	647	837	742	552	680
Zm00001eb001760	2644	3957	3712	9013	12772	11657	1901	1784	1705	1782	1764	1419
Zm00001eb001770	2727	2050	1894	1090	1666	1042	3373	2757	2896	2517	2307	3084
Zm00001eb001780	1516	2564	2134	5435	6223	6145	2172	2228	2237	2857	2184	3288
Zm00001eb001810	1751	2709	2137	2684	3005	2814	3025	2062	2557	3120	2324	2656
Zm00001eb001820	69	10	62	23	41	21	58	37	30	71	92	123
Zm00001eb001830	1067	153	378	152	10	11	640	581	633	345	431	1073
Zm00001eb001840	927	540	539	434	270	246	641	652	678	456	457	422
Zm00001eb001860	2430	1687	1899	1155	2113	1743	2605	2557	2643	1268	2115	1427
Zm00001eb001880	3040	1818	2100	1737	753	536	2273	1950	1884	1665	1936	4031
Zm00001eb001890	1526	1146	1154	535	298	321	1243	788	1037	787	752	1194
Zm00001eb001870	1506	1237	1378	723	465	416	1614	1385	1366	1017	1328	1254
Zm00001eb001920	34	0	10	7	19	11	18	9	22	11	12	33
Zm00001eb001900	1668	2226	2070	918	885	926	2801	2749	2931	2191	3037	4154
Zm00001eb001910	2766	1863	2132	1625	1050	817	2243	1957	1999	1982	2070	2440
Zm00001eb001970	0	27	38	22	31	11	0	0	0	0	56	25
Zm00001eb001960	150	27	38	22	31	13	39	50	50	92	56	25
Zm00001eb001980	478	336	277	143	177	116	472	445	509	372	293	375
Zm00001eb001990	232	69	82	57	14	21	156	56	77	71	102	33
Zm00001eb001940	3915	3174	3380	3965	3389	6244	4842	4784	4680	11510	11996	8281
Zm00001eb001950	174	156	107	7	46	10	174	132	133	86	80	111
Zm00001eb002000	2216	1986	1850	984	920	1216	2110	2011	1803	1273	1628	1338
Zm00001eb002030	564	347	404	417	211	314	358	325	287	329	413	719
Zm00001eb002020	730	556	781	137	108	129	811	558	783	398	452	473
Zm00001eb002010	741	459	436	636	415	217	189	344	265	410	669	387
Zm00001eb002050	0	9	0	0	0	0	0	0	0	0	0	0
Zm00001eb002040	2174	1836	1893	1916	1672	1907	2010	1728	1821	1929	2060	1999
Zm00001eb002060	2951	2416	2262	2480	3909	3339	4541	3828	4155	2910	4171	2689
Zm00001eb002070	745	671	550	438	322	412	817	638	699	618	770	725
Zm00001eb002080	21	19	10	5	17	9	16	7	75	6	12	22
Zm00001eb002170	1421	1011	1030	697	439	411	1304	1241	1374	954	1368	1143
Zm00001eb002090	2087	425	925	167	173	47	956	1310	1232	212	401	480
Zm00001eb002100	9847	8738	8885	5661	6578	6283	12871	11932	13175	16536	20232	17816
Zm00001eb002210	0	0	0	0	3	0	0	0	0	0	0	0
Zm00001eb002200	99	100	113	78	234	94	73	74	41	87	148	86
Zm00001eb002180	4350	4988	4547	13875	18363	18174	3511	2939	3352	5761	6627	3703
Zm00001eb002190	261	81	120	739	777	788	231	160	193	132	101	112
Zm00001eb002220	2349	1728	1913	1310	1386	1581	2591	2217	2222	2257	2575	2293
Zm00001eb002240	102	39	64	28	31	12	43	78	79	36	75	47
Zm00001eb002250	1358	1420	1112	481	782	3322	2302	1817	2106	2314	1891	1586
Zm00001eb002270	137	129	160	253	103	212	74	72	44	114	118	142
Zm00001eb002280	154	25	33	24	28	129	14	26	9	8	14	46
Zm00001eb002290	660	68	182	88	163	176	91	70	102	37	15	98
Zm00001eb002260	6290	5011	5410	3281	3833	4117	6031	5930	5847	5181	5409	5500
Zm00001eb002370	0	0	0	0	0	0	0	0	0	0	0	0
Zm00001eb002330	0	7	0	0	0	8	0	0	0	0	0	0
Zm00001eb002340	0	0	0	0	0	0	0	0	0	0	0	0
Zm00001eb002380	71	124	120	269	139	44	92	30	36	344	251	544
Zm00001eb002310	56	33	16	0	0	0	61	27	37	7	23	35
Zm00001eb002320	3078	2179	2286	1644	1395	1170	2852	2279	2364	1955	2640	2381
Zm00001eb002390	1413	491	508	680	345	293	1335	847	1055	293	557	1195
Zm00001eb002420	2225	927	1115	882	2081	980	1667	1589	1564	1245	1573	1495
Zm00001eb002430	4637	4826	4697	2075	1927	1979	4713	3924	4446	4115	5087	5407
Zm00001eb002450	463	243	356	80	54	57	444	484	396	197	254	205
Zm00001eb002440	4469	2144	2354	1268	207	98	3587	3274	3604	1483	2199	2800
Zm00001eb002460	966	748	872	551	650	558	1038	941	1063	937	1279	1002
Zm00001eb002470	618	275	265	344	273	169	621	437	507	379	515	437
Zm00001eb002510	915	250	384	195	161	80	388	397	391	216	96	104
Zm00001eb002490	5523	5749	5695	2577	2063	3382	6497	5575	5967	6071	6315	6962
Zm00001eb002480	108	110	111	49	38	65	95	67	101	28	25	93
Zm00001eb002520	1893	568	801	626	623	335	1539	1490	1258	892	1167	473
Zm00001eb002530	2256	2713	2364	3549	2951	2922	2546	2383	2594	3392	3528	4120
Zm00001eb002540	594	349	360	215	212	164	562	523	525	402	450	167
Zm00001eb002550	1838	1884	2103	629	667	611	2395	2148	2108	1510	1531	1800
Zm00001eb002560	1548	1801	1532	858	704	639	1900	1684	1856	1353	1546	1625
Zm00001eb002610	1851	1544	1583	915	885	977	1733	1462	1592	1492	1696	1765
Zm00001eb002570	4181	6288	6052	3581	3611	3915	5827	4910	5582	6673	7284	6346
Zm00001eb002590	5238	8314	6815	5274	4867	5310	5393	5402	5333	8093	5432	6934
Zm00001eb002600	32	0	20	3	0	0	0	0	0	0	0	0
Zm00001eb002620	263	459	359	5365	311	131	447	391	450	1041	859	1138
Zm00001eb002640	4052	2826	3112	3117	6017	4388	5315	4977	4882	3553	4600	3141
Zm00001eb002650	3	0	0	0	0	0	0	0	2	0	0	3
Zm00001eb002660	229	494	324	3179	5115	2623	166	174	211	619	298	570
Zm00001eb002680	2221	1521	1512	786	1381	1230	405	363	296	298	313	147
Zm00001eb002730	28	0	44	22	13	21	56	50	34	31	35	26
Zm00001eb002720	20	91	34	15	5	6	18	6	11	50	0	10
Zm00001eb002700	292	416	438	610	640	1404	198	171	161	62	162	178
Zm00001eb002690	2375	4987	4335	13468	16228	17576	3516	3227	3106	12623	6993	9335
Zm00001eb002710	184	584	320	749	897	1493	221	184	142	173	210	222
Zm00001eb002740	1520	1586	1536	1107	826	621	1399	1233	1174	1943	1533	1435
Zm00001eb002770	37	45	35	23	27	21	42	42	34	41	42	57
Zm00001eb002750	0	0	0	0	0	0	0	0	0	0	0	0
Zm00001eb002760	1520	1649	1474	110	65	49	4594	3589	3745	419	203	1241
Zm00001eb002780	2377	725	1079	2516	363	8	1367	1738	1802	518	1585	1943
Zm00001eb002790	3618	1176	1568	1759	586	0	1841	1786	1973	600	1365	2125
Zm00001eb002800	2456	1306	1808	1443	857	0	1886	1625	1892	822	2009	3177
Zm00001eb002810	695	236	325	203	104	138	527	356	420	162	327	216
Zm00001eb002820	659	354	527	354	365	355	556	427	572	436	505	413
Zm00001eb002830	3347	2209	2467	1296	859	745	3471	3057	3180	4669	5077	7108
Zm00001eb002860	5	12	4	33	14	34	20	0	0	0	4	0
Zm00001eb002880	0	0	0	0	0	0	0	0	0	0	0	0
Zm00001eb002900	4	31	12	25	37	40	40	32	30	12	66	40
Zm00001eb002840	0	0	0	0	0	0	0	0	0	0	22	0
Zm00001eb002850	3962	1714	1970	1373	895	879	3653	3071	3187	2790	2781	2641
Zm00001eb002870	822	1871	1638	1509	1145	1661	1227	985	1147	937	866	1222
Zm00001eb002910	1974	1079	1093	624	615	348	1777	1531	1757	1000	1183	1213
Zm00001eb002930	327	252	256	764	964	1489	559	543	538	401	430	570
Zm00001eb002920	452	274	220	317	206	234	317	219	221	317	236	265
Zm00001eb002940	1596	1426	1480	2304	3175	3651	1365	1381	1361	1802	2158	1908
Zm00001eb002950	3943	2173	2241	23686	44244	36765	2823	2243	2405	4945	5613	3804
Zm00001eb002990	6	0	0	6	21	189	4	0	0	0	4	0
Zm00001eb002960	3901	5664	4962	4262	6421	6883	5986	5439	5664	4791	6072	7040
Zm00001eb003100	4	0	0	0	0	3	2	0	0	0	0	0
Zm00001eb003110	720	509	513	405	562	479	576	544	531	447	438	474
Zm00001eb003150	27	32	19	25	124	38	0	10	10	9	14	19
Zm00001eb003160	0	0	0	0	0	0	0	0	0	0	0	0
Zm00001eb003130	592	1011	950	451	489	563	837	679	887	627	807	743
Zm00001eb003140	274	28	80	5	0	0	223	263	231	42	15	23
Zm00001eb003040	931	753	734	261	159	179	781	834	626	537	551	587
Zm00001eb003060	0	0	0	0	0	14	0	0	0	0	0	0
Zm00001eb003090	35	20	6	15	8	14	33	21	23	27	7	14
Zm00001eb003000	2854	2842	2854	2122	2924	3661	2682	2398	2702	2055	2160	2223
Zm00001eb003010	3099	2943	2959	2131	2049	2719	3544	3272	3408	2472	2617	3018
Zm00001eb003020	5266	3148	3416	2643	1647	2079	4841	4105	4605	3101	3471	4256
Zm00001eb003030	386	844	638	439	491	573	572	471	657	497	494	667
Zm00001eb003050	4	7	0	19	18	0	0	7	54	0	2	36
Zm00001eb003070	3212	2588	2599	1714	2010	1816	3128	3710	3814	2421	3098	2925
Zm00001eb003080	460	149	182	221	55	51	217	273	302	322	264	231
Zm00001eb003240	38	0	8	33	16	0	19	12	6	111	65	25
Zm00001eb003310	9	15	18	13	8	10	12	27	17	10	23	18
Zm00001eb003270	222	141	160	45	19	11	171	252	288	94	162	175
Zm00001eb003280	312	146	174	50	45	17	210	247	215	117	141	198
Zm00001eb003330	62	26	71	44	27	33	31	41	56	44	56	19
Zm00001eb003340	77	45	42	22	11	10	82	84	39	28	77	66
Zm00001eb003190	3652	5130	4111	2146	2476	3696	2786	2552	2479	3358	2459	3257
Zm00001eb003230	0	0	0	0	0	0	0	0	0	0	0	0
Zm00001eb003170	2821	4036	3291	2804	3742	3342	3340	2939	2643	3032	3013	5398
Zm00001eb003180	6910	3206	3254	5927	9639	7483	7905	5544	5363	5320	5378	3852
Zm00001eb003200	445	477	410	312	271	447	297	205	258	396	186	322
Zm00001eb003210	75	75	42	49	31	62	71	68	58	97	32	92
Zm00001eb003220	17	11	3	3	0	6	13	3	13	0	8	10
Zm00001eb003350	2809	2334	2062	1372	1492	1351	3270	2910	2819	2149	2834	2173
Zm00001eb003400	18	13	9	62	66	32	0	22	10	8	12	15
Zm00001eb003360	1787	860	1070	1393	552	593	1575	1120	1187	2698	2009	2611
Zm00001eb003420	2898	990	1476	2159	2899	1740	2787	2361	2303	2113	2423	1626
Zm00001eb003440	1143	1273	1053	29291	12304	9002	2809	2141	2318	9932	5132	2589
Zm00001eb003450	143	331	215	220	796	112	158	123	138	129	71	223
Zm00001eb003460	43	466	370	770	563	674	265	207	224	168	120	168
Zm00001eb003470	368	163	150	453	550	303	164	112	128	547	229	181
Zm00001eb003480	5292	7087	6244	4785	4776	9080	6460	5145	5333	5052	4928	5819
Zm00001eb003490	15215	15501	15083	10710	7644	8866	9755	9401	9415	26778	27232	20466
Zm00001eb003510	3076	2719	2414	1159	1487	1390	3256	3102	2800	2330	2798	2535
Zm00001eb003520	0	0	0	0	0	0	0	0	0	0	0	0
Zm00001eb003530	0	0	0	0	0	0	0	0	0	0	0	0
Zm00001eb003540	4115	1795	2459	1697	1006	1151	2649	2752	2759	2457	2807	2951
Zm00001eb003600	35	39	37	0	0	9	40	46	10	11	19	23
Zm00001eb003610	82	33	30	10	0	0	139	76	95	57	43	27
Zm00001eb003620	99	36	33	11	0	0	111	154	93	55	173	40
Zm00001eb003630	145	44	69	15	0	0	110	146	71	18	114	33
Zm00001eb003650	665	322	260	279	131	83	579	483	436	738	956	1112
Zm00001eb003660	401	33	148	4	0	0	354	198	220	4	14	3
Zm00001eb003560	0	3	0	0	0	0	0	0	0	0	0	0
Zm00001eb003590	0	14	0	0	0	0	0	0	0	1	0	0
Zm00001eb003580	2061	2048	1840	1293	759	733	1442	1328	1412	1333	1460	1853
Zm00001eb003550	5200	3920	3892	2136	1635	1790	4462	4026	4477	3642	4784	4565
Zm00001eb003570	294	169	184	266	165	153	254	331	295	226	373	240
Zm00001eb003680	16	0	9	17	24	0	0	0	0	0	6	0
Zm00001eb003670	828	746	711	468	626	707	1108	871	858	643	925	742
Zm00001eb003690	2717	2645	2372	2424	2190	2422	2680	2376	2378	3038	2703	2419
Zm00001eb003750	546	625	556	367	188	220	513	506	521	364	460	485
Zm00001eb003760	1324	1637	1606	1770	1362	2137	880	871	862	2133	2060	1680
Zm00001eb003790	36	12	9	0	0	18	26	0	15	14	32	8
Zm00001eb003800	267	198	140	80	52	132	190	307	274	190	138	87
Zm00001eb003780	2458	2666	2582	743	621	721	2507	2361	2437	1493	1411	1885
Zm00001eb003710	0	0	0	0	0	0	3	0	0	0	2	0
Zm00001eb003740	0	0	0	0	0	0	0	0	0	0	0	0
Zm00001eb003700	745	941	734	756	565	1115	901	931	871	285	232	948
Zm00001eb003720	46	262	184	117	118	163	187	141	161	28	72	18
Zm00001eb003730	85787	147163	123003	44849	51885	30225	91320	73703	78441	44145	34997	51880
Zm00001eb003820	3860	170	856	799	990	3	836	676	735	98	65	120
Zm00001eb003810	8029	9180	8618	3218	3192	4076	7632	6556	7423	5522	6113	6679
Zm00001eb003830	17105	15257	14526	24341	25725	22651	25577	20660	23574	25618	25383	27110
Zm00001eb003860	151	113	105	237	82	90	132	206	122	196	192	109
Zm00001eb003870	69	51	43	13	0	3	43	50	20	46	35	58
Zm00001eb003880	966	948	908	490	390	613	966	875	969	692	841	662
Zm00001eb003840	5645	3566	3935	3499	3552	3586	4184	3905	4164	3589	4271	3923
Zm00001eb003850	356	181	225	178	215	188	389	344	355	266	299	230
Zm00001eb003890	1599	2506	2382	2322	2224	3154	2164	1844	2042	2719	2928	2796
Zm00001eb003900	201	166	172	94	89	76	234	166	181	160	245	196
Zm00001eb003910	172	169	162	65	6	5	88	78	71	114	114	255
Zm00001eb003920	15	27	21	20	0	0	20	23	17	23	16	30
Zm00001eb003940	0	0	0	0	0	0	0	0	0	0	0	0
Zm00001eb003950	2	0	0	4	0	0	2	0	0	2	0	0
Zm00001eb003960	2465	3866	3288	588	203	493	952	944	1111	1725	1383	2422
Zm00001eb003970	612	424	462	269	335	158	706	622	553	480	674	583
Zm00001eb003930	8061	4720	4884	4708	3881	4638	5902	4637	4884	4486	5336	5033
Zm00001eb004020	2	0	0	3	1	0	0	0	0	0	0	4
Zm00001eb004000	865	1539	1447	1521	2183	2038	1053	907	901	717	778	1055
Zm00001eb004040	0	0	0	0	0	0	5	0	0	4	4	5
Zm00001eb004050	214	105	143	63	75	49	217	239	213	257	136	105
Zm00001eb004060	144	313	227	16	0	17	5	14	25	13	32	69
Zm00001eb004030	2962	2142	2462	1974	1528	1904	3685	3900	3781	2571	3546	3087
Zm00001eb004090	1269	1310	1032	1459	1013	911	1259	954	977	1728	1514	1550
Zm00001eb004140	829	790	775	339	327	623	680	508	618	393	399	320
Zm00001eb004150	14	31	40	0	70	3	37	11	4	6	7	0
Zm00001eb004120	3596	4160	4243	1916	1921	2562	4184	3765	4188	3102	3809	3919
Zm00001eb004100	191	11926	8740	69	683	3	14464	12628	12791	66	64	248
Zm00001eb004110	191	0	141	69	0	3	0	0	0	66	64	248
Zm00001eb004160	2692	2258	2238	1496	2148	1274	3119	3007	2819	2669	3499	3056
Zm00001eb004170	7334	11077	10377	7207	8793	8285	11382	10859	11156	10397	12548	12986
Zm00001eb004180	3611	2048	2486	9351	18003	9930	601	570	609	2309	3337	929
Zm00001eb004190	1490	1187	978	1867	1886	2087	1068	940	843	1118	1233	1090
Zm00001eb004200	33	78	50	22	78	145	47	52	35	22	21	9
Zm00001eb004210	959	2284	2138	723	760	1270	2124	1978	2276	2077	1546	1830
Zm00001eb004240	555	445	374	245	307	261	519	609	549	376	496	484
Zm00001eb004250	465	146	211	258	240	244	275	295	316	224	302	157
Zm00001eb004280	45	3	70	116	4	0	40	26	11	41	66	18
Zm00001eb004260	1842	228	605	1122	8	42	586	637	589	946	1528	714
Zm00001eb004290	761	1039	984	687	652	577	806	790	647	1022	1352	1140
Zm00001eb004300	62	23	57	236	219	192	14	11	17	41	30	34
Zm00001eb004310	930	1416	1150	1801	2333	2738	1261	1020	986	1150	1219	1121
Zm00001eb004340	506	233	304	232	106	116	325	249	294	347	334	389
Zm00001eb004350	0	0	0	0	0	0	0	0	0	0	0	0
Zm00001eb004320	1770	924	982	539	108	9	1120	1026	1078	694	813	879
Zm00001eb004330	1	0	0	0	0	0	0	0	0	0	0	0
Zm00001eb004370	5808	6685	6125	3919	4519	4565	6587	5800	6232	6386	6564	7515
Zm00001eb004450	2	8	3	6	2	2	13	36	16	2	3	5
Zm00001eb004460	2	8	3	3	2	2	13	0	12	2	3	5
Zm00001eb004470	9	0	4	701	133	84	39	23	22	336	269	72
Zm00001eb004480	384	392	326	177	222	200	559	444	477	265	438	391
Zm00001eb004490	8396	10047	8558	6451	5810	10897	6534	5233	5077	4876	3582	3274
Zm00001eb004390	2809	3792	3571	5730	6121	5572	3616	3365	3581	0	6575	5710
Zm00001eb004400	2875	4768	4326	2226	3208	1682	3379	3280	3080	5448	5938	6587
Zm00001eb004410	27	10	4	15	23	31	21	17	14	15	11	8
Zm00001eb004430	478	141	144	183	113	138	866	699	737	224	334	180
Zm00001eb004440	15875	7689	8763	5641	4978	2763	13589	10611	12012	9610	11662	10230
Zm00001eb004380	2809	3792	3571	5740	6435	5572	3616	3365	3581	14031	6577	5710
Zm00001eb004420	23187	32587	32409	22980	21339	29004	26198	25650	26345	30674	34993	29745
Zm00001eb004530	31	0	3	0	0	0	0	4	0	0	0	0
Zm00001eb004540	187	73	109	17	42	12	221	167	178	81	125	58
Zm00001eb004510	37	14	20	15	0	12	26	32	11	0	19	38
Zm00001eb004500	2562	2932	2845	3437	3370	4302	2445	2213	2435	2641	2679	2908
Zm00001eb004550	2226	963	950	1667	1739	590	2420	2051	1990	3106	1959	3192
Zm00001eb004650	107	34	47	58	0	0	70	46	32	57	72	37
Zm00001eb004560	558	329	447	271	393	227	623	767	636	333	578	462
Zm00001eb004570	416	174	175	98	233	87	419	301	328	215	255	121
Zm00001eb004590	1103	390	573	422	212	171	566	586	648	826	1175	773
Zm00001eb004630	1235	970	1076	2739	2293	1950	2345	2762	2796	3526	5392	4585
Zm00001eb004710	38	8	4	11	9	0	28	33	25	5	17	19
Zm00001eb004670	1933	1109	1205	1990	1314	730	761	593	693	1066	707	687
Zm00001eb004660	13595	22810	20878	15049	15046	16419	21640	22182	21134	20228	23963	27516
Zm00001eb004760	2	7	0	0	0	0	10	3	0	20	14	0
Zm00001eb004770	300	402	357	141	182	134	432	376	342	264	376	401
Zm00001eb004720	158	10	0	32	7	0	53	32	127	0	42	13
Zm00001eb004730	1733	380	672	145	70	14	1100	1214	836	423	464	588
Zm00001eb004740	257	125	101	109	97	0	433	348	188	0	135	119
Zm00001eb004750	967	213	388	354	303	67	1343	988	1044	714	900	1143
Zm00001eb004830	6	3	3	41	29	25	0	1	7	0	2	6
Zm00001eb004780	2343	2058	1971	1015	1073	890	2270	1954	2153	1242	1533	1996
Zm00001eb004790	2672	1938	2021	1380	1489	1465	2774	2106	2305	1765	2011	1919
Zm00001eb004950	0	0	0	23	15	0	0	0	0	0	0	0
Zm00001eb004960	32	0	0	15	0	0	11	19	15	15	0	0
Zm00001eb004940	2610	2466	2688	1826	1555	1773	2173	1812	2218	2367	2324	2501
Zm00001eb004990	984	882	961	857	914	832	1132	853	818	999	1048	927
Zm00001eb005000	671	597	574	1060	1146	211	755	661	784	678	866	817
Zm00001eb005020	3696	3014	3122	1882	2068	3247	4265	3667	3951	2700	2836	2978
Zm00001eb005010	816	200	388	155	95	61	375	364	335	244	354	204
Zm00001eb005030	2682	538	915	338	175	106	1289	1224	1360	757	1117	879
Zm00001eb005040	0	0	0	1	0	0	0	0	0	0	0	0
Zm00001eb005060	1005	1001	891	2043	2731	2807	1129	933	874	762	786	851
Zm00001eb005100	50	17	32	30	54	211	41	49	25	35	58	28
Zm00001eb005110	45	8	36	18	36	21	53	22	31	12	17	37
Zm00001eb005070	4989	4820	4770	3577	3791	3712	5691	5499	5459	5999	6784	6335
Zm00001eb005170	137	37	6	0	66	0	106	101	65	0	29	0
Zm00001eb005180	0	40	63	62	0	19	0	0	49	35	46	75
Zm00001eb005120	23	138	55	41	33	41	109	55	47	66	65	59
Zm00001eb005130	1917	142	476	345	116	18	56	43	71	325	288	447
Zm00001eb005140	1228	573	596	1680	2366	1709	1646	1181	1038	1283	985	769
Zm00001eb005200	0	0	0	0	0	0	0	0	0	0	0	0
Zm00001eb005190	2517	2278	2003	2899	2654	1685	2277	1650	1733	1251	1388	2573
Zm00001eb005260	3	0	0	0	7	11	0	0	0	0	0	0
Zm00001eb005230	387	338	347	175	146	188	452	429	451	278	394	324
Zm00001eb005220	5929	4431	4713	2357	1926	1844	4565	4641	4848	4600	5832	5148
Zm00001eb005300	38	0	0	0	0	0	6	0	4	0	0	0
Zm00001eb005280	977	1078	1031	298	174	178	1273	980	1216	649	1051	981
Zm00001eb005290	0	10	8	0	0	2	0	8	0	0	0	5
Zm00001eb005270	6080	3377	3707	1361	977	923	5049	4670	5055	3371	4083	3557
Zm00001eb005310	78	3	15	0	0	0	70	52	76	11	0	3
Zm00001eb005320	1896	873	972	683	498	496	1203	1133	1077	895	1093	967
Zm00001eb005330	4341	5035	4371	2935	2506	3389	3472	3049	3218	2874	3074	3269
Zm00001eb005340	1565	1174	1423	1070	715	857	1437	1577	1610	1365	1537	1677
Zm00001eb005360	499	582	424	149	122	64	365	244	331	211	181	230
Zm00001eb005370	865	1003	941	595	574	615	1318	1144	1095	815	882	824
Zm00001eb005350	85	20	40	20	0	0	73	54	69	38	40	27
Zm00001eb005390	252	227	215	239	203	147	299	265	317	203	265	311
Zm00001eb005380	4027	4689	4420	6482	7710	6170	3902	3326	3480	4746	5218	3430
Zm00001eb005400	588	351	299	274	297	251	433	444	328	427	601	532
Zm00001eb005420	614	564	484	373	334	315	427	471	433	353	343	330
Zm00001eb005450	21	35	27	190	250	216	15	3	50	153	64	33
Zm00001eb005430	1394	2053	1955	1771	1280	1174	1826	1770	1836	2527	2002	2868
Zm00001eb005440	352	43	141	66	15	49	114	68	94	34	68	57
Zm00001eb005510	19	0	5	6	0	0	2	3	4	0	0	0
Zm00001eb005500	325	32	79	116	0	0	129	171	135	0	22	0
Zm00001eb005460	9451	2996	4093	8810	10400	9538	10477	8454	8610	5373	6570	5150
Zm00001eb005540	71	38	53	12	5	0	70	75	74	8	42	33
Zm00001eb005530	2515	3281	2958	4608	4736	8840	3135	2816	2719	4043	2868	3237
Zm00001eb005570	44	19	18	211	183	146	52	21	17	53	14	64
Zm00001eb005580	47	20	44	39	7	12	83	65	48	33	46	19
Zm00001eb005600	282	64	60	27	6	0	243	155	172	99	195	168
Zm00001eb005550	18331	16791	15885	19249	22183	22926	7955	6517	6953	10374	15254	9618
Zm00001eb005640	119	25	46	184	120	185	110	103	102	19	25	23
Zm00001eb005630	2121	2404	2288	2191	1776	2097	2702	2506	2371	2536	3109	3001
Zm00001eb005650	1	0	0	0	0	11	0	0	0	0	0	0
Zm00001eb005660	3186	2219	2192	2049	2238	1417	3186	2996	2983	2629	3121	3039
Zm00001eb005670	2118	1625	1627	865	600	634	1809	1664	1738	1505	1576	1715
Zm00001eb005680	165	583	431	444	613	444	701	333	521	714	580	786
Zm00001eb005700	1589	1376	1460	1762	1668	482	1987	1381	1535	2764	2971	2043
Zm00001eb005690	8467	11646	10098	5333	5460	3403	9661	8424	8724	8944	8071	8061
Zm00001eb005740	0	0	0	19	49	13	0	0	12	0	7	0
Zm00001eb005760	69	129	75	34	33	51	58	57	45	137	85	57
Zm00001eb005710	1420	2200	1925	1364	1231	1632	1827	1814	1924	1591	1636	2054
Zm00001eb005800	0	0	0	0	0	0	0	0	0	0	0	0
Zm00001eb005770	908	539	653	392	440	493	826	762	768	582	738	715
Zm00001eb005780	96	128	119	306	380	65	89	38	90	400	224	232
Zm00001eb005870	26	18	36	23	0	38	16	0	0	0	0	3
Zm00001eb005820	4628	4267	4145	2685	2658	2574	4066	3849	3829	3696	4288	3784
Zm00001eb005810	125	33	87	60	30	10	121	132	109	39	42	37
Zm00001eb005830	103	83	103	133	212	261	58	59	48	143	125	186
Zm00001eb005840	2018	990	1175	1053	704	904	1596	1787	1626	1744	2185	1947
Zm00001eb005850	514	939	755	1410	1565	3948	636	391	512	834	728	914
Zm00001eb005860	384	313	238	216	174	143	416	338	340	239	289	315
Zm00001eb005980	50	8	5	366	245	175	4	44	14	50	44	14
Zm00001eb005970	82	65	56	12	24	26	92	82	128	67	84	44
Zm00001eb005990	672	405	453	10863	7944	8128	195	211	311	1097	528	522
Zm00001eb006000	1252	1268	1148	10000	14650	5478	1630	1148	1351	2093	1019	1163
Zm00001eb006010	217	128	110	89	103	77	224	254	221	137	161	103
Zm00001eb006020	12	0	0	0	0	0	0	0	0	0	0	0
Zm00001eb006060	0	0	0	0	0	0	0	0	0	0	0	0
Zm00001eb006050	12	4	24	59	42	0	0	0	8	163	76	163
Zm00001eb006070	0	9	2	0	0	0	10	4	4	2	0	9
Zm00001eb006040	1957	1701	1817	1517	1561	1663	1539	1323	1390	1969	2005	1569
Zm00001eb005920	2319	3011	2867	3688	2942	2561	2998	2623	2883	3925	4421	4476
Zm00001eb005940	0	12	50	8	18	0	0	0	0	11	16	0
Zm00001eb005950	7338	6506	6674	1441	1644	1261	6429	5909	6529	3986	4578	5531
Zm00001eb005960	5946	5666	5834	5943	5111	7017	6798	6968	6496	6439	7870	6791
Zm00001eb005900	478	964	843	1268	640	759	1175	769	935	743	540	985
Zm00001eb005930	3415	1449	1424	752	1665	113	2301	1748	1880	1625	2282	2526
Zm00001eb006120	16	7	0	0	0	0	7	18	0	7	0	0
Zm00001eb006140	319	284	369	2408	1499	1143	375	263	300	599	686	372
Zm00001eb006150	912	631	711	597	667	585	957	830	856	721	872	732
Zm00001eb006100	0	0	0	0	0	0	0	0	0	0	0	0
Zm00001eb006080	3629	3877	3876	1693	1615	2478	2652	2872	2753	1443	1814	2139
Zm00001eb006090	46	48	39	6	9	5	36	17	33	7	6	15
Zm00001eb006160	4198	6472	5358	8147	5543	333	2098	1782	2137	14021	6904	13182
Zm00001eb006190	0	0	0	7	6	20	0	0	8	0	0	0
Zm00001eb006170	0	0	0	0	0	0	0	0	0	0	0	0
Zm00001eb006180	8723	14816	12767	3867	2109	1490	11449	9657	10118	4713	3605	10132
Zm00001eb006260	17	30	28	816	1605	385	24	23	0	30	16	22
Zm00001eb006240	0	0	0	39	25	8	0	0	0	0	0	3
Zm00001eb006200	1319	2335	1674	412	610	953	1338	1097	979	468	501	637
Zm00001eb006210	12782	19087	16663	5529	6881	5765	11335	7879	8620	5233	3485	5773
Zm00001eb006380	1201	1696	1331	918	569	840	2089	1788	1964	1641	1714	2073
Zm00001eb006400	636	471	425	341	506	318	700	610	470	418	545	625
Zm00001eb006410	217	941	731	2281	1242	1258	765	437	540	882	829	1214
Zm00001eb006390	1343	1327	1248	1161	1353	921	1424	1119	1244	1086	1187	1179
Zm00001eb006420	276	629	404	16355	20231	12350	367	226	246	752	320	504
Zm00001eb006430	185	188	142	26295	37190	28763	271	197	159	2104	1205	200
Zm00001eb006440	142	228	156	10223	12506	7977	223	103	153	423	141	287
Zm00001eb006290	0	0	0	0	0	0	0	0	0	0	0	0
Zm00001eb006310	745	761	752	1057	1011	720	4014	3213	3626	1782	1459	1717
Zm00001eb006320	148	91	97	47	49	20	154	208	118	56	84	107
Zm00001eb006350	1852	870	1027	838	972	177	1041	754	980	459	534	832
Zm00001eb006360	225	69	92	67	0	0	206	214	99	41	57	20
Zm00001eb006270	3337	3208	3300	2354	1825	690	5186	4872	5257	4123	4734	6309
Zm00001eb006280	3	12	2	4	4	0	24	13	3	6	6	5
Zm00001eb006300	2524	2639	2439	1007	1125	1140	3278	3019	2972	1657	2103	2143
Zm00001eb006330	48	29	70	12	11	19	20	39	22	25	33	27
Zm00001eb006340	14	4	8	9	19	15	26	11	15	0	10	8
Zm00001eb006450	712	376	411	263	132	165	587	440	480	350	309	344
Zm00001eb006460	0	0	0	0	0	0	0	0	0	0	0	0
Zm00001eb006470	1995	1818	1762	802	811	671	1953	2183	2201	1434	1939	1948
Zm00001eb006480	890	1071	726	726	236	133	920	577	692	399	427	588
Zm00001eb006510	1272	1661	1519	771	777	961	1680	1603	1724	962	1270	1358
Zm00001eb006550	560	608	370	464	603	389	666	693	668	552	589	590
Zm00001eb006520	437	550	607	157	225	194	500	484	504	340	429	550
Zm00001eb006530	1614	301	512	202	8	6	939	740	793	110	381	188
Zm00001eb006540	1211	1048	1120	937	506	472	811	846	888	832	1148	1160
Zm00001eb006560	3686	2963	3135	2834	2602	2743	2642	2655	2937	2895	3454	3310
Zm00001eb006590	50	8	21	37	0	0	19	26	4	22	11	0
Zm00001eb006600	238	368	460	178	100	195	602	517	536	562	613	687
Zm00001eb006570	4147	4190	4354	2422	2033	2113	4354	4230	4594	3600	4148	4817
Zm00001eb006610	1383	613	577	418	71	51	1135	722	728	545	884	414
Zm00001eb006630	8	141	99	80	30	20	208	131	166	43	172	213
Zm00001eb006620	2415	4102	4089	10459	9801	7318	2767	2428	2505	4635	4284	4525
Zm00001eb006670	43	71	71	94	119	119	47	57	63	77	74	79
Zm00001eb006650	0	0	0	0	0	0	0	0	0	0	0	0
Zm00001eb006660	6563	3717	4102	9018	5933	6565	5663	4491	5081	10649	9340	6822
Zm00001eb006640	8	165	173	91	56	48	137	135	107	55	128	119
Zm00001eb006700	563	425	449	591	409	280	768	614	562	1118	780	1086
Zm00001eb006710	127	58	69	0	65	77	59	77	102	110	98	79
Zm00001eb006720	543	904	754	5451	5866	5123	677	684	782	2074	1730	1603
Zm00001eb006730	10	0	8	0	0	0	0	16	22	8	0	10
Zm00001eb006680	1780	1262	1240	2100	660	68	801	639	789	3785	3727	7046
Zm00001eb006690	5325	2562	3324	21257	20017	9476	3181	2615	2629	7348	5469	4577
Zm00001eb006760	222	499	489	634	324	394	469	342	321	490	267	373
Zm00001eb006840	0	0	0	0	2	0	0	0	0	0	0	0
Zm00001eb006830	61	16	52	112	51	52	28	35	26	22	12	11
Zm00001eb006770	892	2879	2090	2526	2025	2010	2994	2448	2444	1570	1208	2896
Zm00001eb006860	228	165	147	2432	1652	1692	109	52	93	143	107	199
Zm00001eb006850	775	391	474	351	277	266	887	832	721	745	781	706
Zm00001eb006870	1040	1017	1034	685	461	624	1125	1114	1159	1338	1321	1603
Zm00001eb006880	1126	1016	999	1613	1575	1974	931	882	945	2239	2226	1491
Zm00001eb006900	565	309	388	518	695	653	344	275	429	356	320	248
Zm00001eb006890	5324	4956	5149	7224	7822	11416	3897	3790	4280	3763	4033	2692
Zm00001eb006910	919	797	668	1137	1393	1587	816	620	577	648	694	604
Zm00001eb006990	0	0	0	0	0	0	0	0	0	0	0	0
Zm00001eb007000	686	296	340	920	994	367	228	164	164	655	836	396
Zm00001eb007020	3	0	0	47	61	4	0	0	0	0	0	0
Zm00001eb006930	0	0	0	0	0	0	0	0	0	0	0	0
Zm00001eb006950	19	0	0	8	4	8	0	0	0	3	0	0
Zm00001eb006920	1865	1634	1643	905	1125	1901	2140	2206	2008	1729	1979	1779
Zm00001eb006940	1367	1083	968	1431	1374	1746	1293	1065	1062	1030	813	933
Zm00001eb007010	1111	873	862	525	488	454	820	706	808	608	887	710
Zm00001eb007030	4824	6143	5945	5597	5456	6063	5351	4842	4781	4654	5521	5676
Zm00001eb007050	3021	3715	3829	2753	3224	3892	3466	3262	3355	3188	3694	3962
Zm00001eb007060	1349	1638	1182	1589	1228	1684	1102	930	959	2270	1566	1447
Zm00001eb007070	197	24	71	24	19	17	196	80	138	141	141	180
Zm00001eb007080	7	10	9	17	5	10	0	0	13	10	10	0
Zm00001eb007130	1585	1201	1168	1247	1054	1134	1569	1415	1458	1297	1331	1558
Zm00001eb007090	13269	8593	9897	7385	7516	6740	11610	11403	12452	10105	11936	11814
Zm00001eb007170	891	277	366	197	256	183	728	464	553	368	515	429
Zm00001eb007140	720	128	144	77	14	15	391	314	295	47	190	94
Zm00001eb007150	1255	952	1157	961	888	986	1475	1274	1342	967	1195	1068
Zm00001eb007220	1090	1093	1058	616	600	579	1334	1463	1304	746	1229	1144
Zm00001eb007230	981	883	753	963	1599	1187	1179	971	1162	2662	1747	1599
Zm00001eb007180	7915	4237	4996	2568	4253	1187	4880	4617	4930	2302	2449	2251
Zm00001eb007190	312	259	409	195	195	260	364	325	297	261	315	305
Zm00001eb007200	10	10	13	14	0	3	22	8	18	6	6	17
Zm00001eb007240	1101	740	681	666	421	505	851	970	725	623	714	622
Zm00001eb007310	399	244	268	221	100	103	439	311	327	402	541	495
Zm00001eb007270	1250	1766	1639	3000	3130	2045	1721	1477	1741	2500	1601	2094
Zm00001eb007280	4395	5816	4298	4637	6020	9840	4343	3727	3870	3860	3056	3796
Zm00001eb007290	0	0	0	0	11	0	0	0	0	0	0	0
Zm00001eb007300	0	0	0	0	0	0	0	0	0	0	0	0
Zm00001eb007250	5013	4570	4493	5718	7147	6306	4089	3544	3772	4634	4186	3935
Zm00001eb007320	4782	3368	3131	4934	3898	840	2226	1691	1798	6576	7528	12142
Zm00001eb007440	1285	845	890	1100	691	283	515	507	516	1665	1986	1568
Zm00001eb007490	171	271	304	391	306	197	302	213	273	701	562	453
Zm00001eb007500	432	239	301	500	665	352	373	318	359	884	743	690
Zm00001eb007470	1525	445	719	726	321	255	857	921	984	2002	2556	1190
Zm00001eb007540	38	51	36	32	23	14	58	33	60	39	38	27
Zm00001eb007510	4729	2124	2417	2190	360	344	2292	2097	2236	7898	9702	5218
Zm00001eb007560	0	0	0	0	0	0	0	2	0	0	0	0
Zm00001eb007550	1056	903	976	245	166	150	756	685	637	686	630	976
Zm00001eb007590	261	82	123	55	60	39	188	200	220	123	183	134
Zm00001eb007570	3809	4157	4141	1694	1351	1605	3729	3707	3743	2659	3002	3551
Zm00001eb007630	10	10	0	0	0	10	0	0	0	0	0	0
Zm00001eb007610	119	68	102	69	62	7	129	132	84	119	110	113
Zm00001eb007640	11	0	18	134	98	38	4	12	12	16	32	12
Zm00001eb007600	3104	2935	2929	3567	3066	4261	2913	2958	3061	3346	3434	3085
Zm00001eb007650	2336	2550	2391	15718	17911	13204	2279	2076	2063	5332	3682	3876
Zm00001eb007670	12211	19391	16443	19392	24752	23580	14232	13352	13098	15482	16897	13835
Zm00001eb007680	1293	1123	1224	723	1112	804	1852	1779	1796	1231	1731	1451
Zm00001eb007690	1628	1813	1679	1879	1678	1540	1940	1684	1749	1763	1753	1831
Zm00001eb007720	4	0	2	0	0	0	0	3	6	0	4	5
Zm00001eb007700	560	375	407	343	362	283	460	366	404	334	398	332
Zm00001eb007730	4759	3522	4051	4396	5864	5332	5244	5161	4979	3303	4638	4000
Zm00001eb007750	1084	870	933	372	509	443	1027	1311	1095	702	886	727
Zm00001eb007770	177	64	64	59	150	59	220	201	159	148	100	104
Zm00001eb007740	861	370	464	5539	4201	8736	557	572	427	2081	722	1326
Zm00001eb007760	1124	1885	1647	834	1141	1278	1652	1350	1300	751	768	1027
Zm00001eb007790	30	13	5	10	5	10	9	9	9	6	8	0
Zm00001eb007780	4044	5884	5342	3074	3542	2795	4198	4131	4227	5783	5807	6422
Zm00001eb007800	791	807	662	411	497	384	887	661	844	760	924	1047
Zm00001eb007810	781	651	557	435	348	314	764	864	915	843	888	870
Zm00001eb007820	636	398	474	705	587	466	673	459	461	541	569	489
Zm00001eb007830	155	226	197	35	83	80	217	191	206	139	149	169
Zm00001eb007840	8	8	0	5	0	0	0	0	0	15	0	0
Zm00001eb007870	187	51	93	120	149	91	77	49	30	233	235	203
Zm00001eb007880	9	11	20	207	147	339	28	32	0	22	28	14
Zm00001eb007900	0	11	0	0	12	0	0	0	7	10	10	0
Zm00001eb007920	234	233	241	294	313	536	285	279	171	160	158	234
Zm00001eb007940	19	13	15	4	0	0	0	24	6	4	0	0
Zm00001eb007930	487	102	179	152	113	63	330	278	317	278	255	237
Zm00001eb007950	730	371	546	1210	917	851	577	593	456	1576	1187	484
Zm00001eb007960	534	325	242	154	90	175	416	347	471	218	446	383
Zm00001eb007990	16	8	14	0	0	0	0	3	0	4	0	18
Zm00001eb007860	20400	6977	9967	9912	10619	7904	15328	16943	15048	10403	15898	8661
Zm00001eb008030	23	16	14	2	0	0	5	9	4	4	7	5
Zm00001eb008010	1171	1149	1175	1177	1167	1243	1045	1218	1089	1375	1363	1589
Zm00001eb008040	62	8	22	9	0	0	30	27	25	15	21	18
Zm00001eb008080	67	15	6	32	118	15	193	290	245	132	121	168
Zm00001eb008070	1278	1838	1422	2164	1780	1809	1522	1177	1215	2719	3419	2887
Zm00001eb008100	210	172	221	160	112	219	217	296	331	214	165	218
Zm00001eb008090	570	304	459	374	161	173	525	470	421	497	593	371
Zm00001eb008060	5445	4601	4625	2368	2498	2024	5213	4727	5120	3731	4966	4647
Zm00001eb008130	205	94	117	58	29	14	126	186	180	44	40	51
Zm00001eb008140	88	45	49	9	0	5	66	75	68	23	65	110
Zm00001eb008150	198	134	117	44	37	7	171	197	124	97	200	165
Zm00001eb008160	2227	4315	3971	447	667	553	3737	3892	3778	881	1160	1201
Zm00001eb008180	9	18	16	965	54	11	6	3	13	91	44	108
Zm00001eb008240	133	33	33	15	8	4	78	77	31	30	65	9
Zm00001eb008170	5228	10584	8728	3836	1256	434	8872	8176	7753	3661	4355	7266
Zm00001eb008210	0	0	0	0	0	0	0	0	0	0	0	0
Zm00001eb008220	0	0	0	0	0	0	0	0	0	0	0	0
Zm00001eb008200	2248	6606	5489	4763	5404	3708	6328	5271	5753	5571	5211	8871
Zm00001eb008260	0	0	0	0	0	0	0	0	0	5	0	0
Zm00001eb008250	2609	1484	1457	959	362	266	1968	1672	1830	2152	3441	2344
Zm00001eb008300	2	0	0	0	0	0	0	0	0	0	0	0
Zm00001eb008270	354	252	307	1502	1849	1416	369	348	403	726	507	531
Zm00001eb008280	2	0	0	0	0	0	0	0	0	0	0	0
Zm00001eb008290	740	508	630	2844	3469	2825	822	919	713	1446	1104	1000
Zm00001eb008310	2692	2876	2750	2077	2057	2091	3135	2751	2945	2270	2985	2894
Zm00001eb008330	0	0	0	0	0	0	0	0	0	0	0	0
Zm00001eb008350	23	0	26	0	20	0	0	18	31	0	7	2
Zm00001eb008360	573	176	277	329	65	125	371	409	372	1698	1241	1023
Zm00001eb008340	3584	3556	3348	2298	2299	2627	3900	3225	3385	3893	4598	4141
Zm00001eb008470	1268	1095	1171	890	643	865	1290	1082	1198	888	1046	1013
Zm00001eb008480	2425	2655	2572	6903	7204	8676	2782	2180	2436	2447	2710	2552
Zm00001eb008500	219	94	84	17	8	13	222	256	227	49	107	5
Zm00001eb008380	31	0	0	40	15	0	8	0	0	36	6	17
Zm00001eb008410	0	0	0	0	0	0	0	0	0	0	0	0
Zm00001eb008420	615	242	332	35	27	144	563	648	577	14	69	96
Zm00001eb008440	4438	4142	4235	2695	2066	2490	4783	4400	4598	3611	4421	5212
Zm00001eb008450	1209	446	643	1080	848	1148	842	796	862	516	608	584
Zm00001eb008460	3085	2370	2561	1601	1882	3282	3458	3116	3247	3908	3002	2466
Zm00001eb008370	1320	910	803	695	440	382	1213	964	1107	1171	1126	1030
Zm00001eb008400	4566	2287	2936	2793	3794	2887	4414	4191	4282	3752	4827	3037
Zm00001eb008430	245	267	279	62	76	116	373	378	348	134	158	176
Zm00001eb008520	461	103	181	90	33	45	405	338	242	178	245	148
Zm00001eb008490	3175	3384	3197	2875	2658	3393	3567	3174	3348	3280	3780	4081
Zm00001eb008530	1372	2430	2119	2379	2142	1818	2501	2086	2222	1669	1041	1031
Zm00001eb008560	0	0	3	0	12	0	0	0	0	3	0	0
Zm00001eb008580	307	207	238	101	92	119	259	291	382	278	464	444
Zm00001eb008600	2	16	5	12	23	9	10	6	8	0	4	3
Zm00001eb008570	2890	3616	3486	4079	4804	5393	3554	3449	3490	4148	4122	4502
Zm00001eb008590	425	264	363	147	183	124	494	386	347	237	345	247
Zm00001eb008550	15654	21868	20095	13604	13940	20410	18069	15478	17604	11894	13046	13487
Zm00001eb008610	6261	3972	4751	3910	3037	2899	4937	4876	5123	4401	5801	5741
Zm00001eb008630	497	164	217	163	129	192	399	489	405	124	194	109
Zm00001eb008640	1793	1051	1236	531	531	200	1518	1303	1554	995	1310	1385
Zm00001eb008620	11578	10907	11055	3828	2882	3211	11502	12324	12128	8185	9649	11215
Zm00001eb008650	2730	3603	3675	1750	1561	1554	3354	3152	3544	3015	3291	3795
Zm00001eb008690	3	8	9	0	6	0	0	4	12	0	19	0
Zm00001eb008670	3	0	0	0	0	0	0	1	1	3	0	0
Zm00001eb008660	2371	3712	3514	7632	6776	8854	5112	4346	4566	5118	4831	6424
Zm00001eb008730	83	56	71	6	11	26	59	120	81	34	60	29
Zm00001eb008720	1547	1002	995	582	825	769	1183	1284	1220	967	1198	930
Zm00001eb008750	113	35	81	49	83	39	246	156	167	91	152	76
Zm00001eb008770	507	225	327	69	0	49	551	390	498	111	180	187
Zm00001eb008700	8297	7573	7608	3927	5147	5124	9025	7513	7997	6522	7821	7568
Zm00001eb008710	2475	483	1181	543	654	75	1757	1917	1972	630	697	1198
Zm00001eb008800	95	15	40	50	17	46	41	50	100	14	38	32
Zm00001eb008810	1157	2262	1984	59249	63101	50789	1284	1339	1388	5083	4445	2733
Zm00001eb008820	2	5	3	58	65	36	0	4	3	6	3	2
Zm00001eb008790	3858	6226	5046	2548	1252	2076	7173	5766	6217	9226	6995	10000
Zm00001eb008780	4072	4366	4002	1714	2082	2296	5189	4981	5057	3126	4477	4396
Zm00001eb008880	330	520	507	60	237	256	429	331	295	197	293	263
Zm00001eb008890	927	378	515	249	207	71	739	597	678	289	455	295
Zm00001eb008830	5913	1540	2790	752	277	42	5447	5725	5683	2032	2415	5659
Zm00001eb008860	0	0	0	0	0	0	0	0	0	0	0	0
Zm00001eb008850	212	262	236	228	235	292	395	390	433	239	274	358
Zm00001eb008870	126	0	46	49	20	15	131	76	64	86	62	81
Zm00001eb008910	144	70	70	21	26	38	85	59	79	112	79	52
Zm00001eb008920	88	1487	915	70	294	68	737	644	651	150	132	473
Zm00001eb008900	2352	1291	1549	1006	1439	983	2394	2263	2246	1551	2180	1552
Zm00001eb008930	891	472	645	308	169	153	888	873	741	733	801	904
Zm00001eb008970	9	0	0	46	0	38	0	0	0	0	0	0
Zm00001eb008990	0	0	0	0	0	0	0	0	0	0	0	0
Zm00001eb008940	0	241	0	3	18	0	0	0	0	0	0	0
Zm00001eb008950	2549	2480	2783	1551	1555	1536	2185	2052	2198	2353	2690	2837
Zm00001eb008980	543	241	235	2140	1467	1779	408	482	462	597	822	319
Zm00001eb009030	0	0	0	0	0	0	0	0	0	0	0	0
Zm00001eb009010	762	224	368	736	773	989	509	467	500	307	145	270
Zm00001eb009020	12	0	0	0	0	0	3	0	0	3	0	0
Zm00001eb009060	362	298	272	354	324	282	276	362	424	281	293	353
Zm00001eb009080	60	32	9	77	33	45	21	0	26	13	5	14
Zm00001eb009070	1211	1162	1213	911	732	843	1153	1013	983	1076	854	1186
Zm00001eb009090	5169	21424	16157	9853	15556	7228	7867	6826	7032	19748	25095	59016
Zm00001eb009100	2341	2693	2452	2349	2392	3196	2588	2544	2487	2641	2867	2802
Zm00001eb009120	51	44	107	20	36	24	85	78	87	38	68	37
Zm00001eb009130	372	180	183	124	128	103	306	191	213	296	148	161
Zm00001eb009110	5329	4713	4478	2518	2721	2759	5109	4545	5117	4430	5106	5096
Zm00001eb009150	426	573	462	240	449	132	743	559	597	692	496	820
Zm00001eb009140	3366	4524	4376	3642	4969	4521	3322	3130	3505	4185	4214	4098
Zm00001eb009230	36	49	25	41	36	53	51	63	31	39	31	30
Zm00001eb009170	889	765	1008	1211	1253	1381	680	713	650	779	712	780
Zm00001eb009260	122	96	154	32	66	40	135	141	119	89	53	52
Zm00001eb009270	378	237	178	78	79	53	240	328	352	169	169	164
Zm00001eb009290	232	284	156	45	32	29	259	226	213	96	166	147
Zm00001eb009240	918	805	714	447	343	394	1207	1089	1092	716	835	1047
Zm00001eb009250	1120	1429	1025	1125	2937	1430	1353	664	884	529	603	694
Zm00001eb009160	16199	10063	11280	2736	2927	2545	11541	10583	11335	7743	9470	8989
Zm00001eb009340	311	1312	1025	278	336	95	2217	1859	1885	943	1171	1818
Zm00001eb009320	691	1958	1422	1076	857	1208	1114	988	924	684	617	800
Zm00001eb009310	2911	2098	2225	1480	1101	1851	2809	2330	2812	2417	2973	2548
Zm00001eb009360	1615	698	759	389	63	28	1018	763	864	329	724	633
Zm00001eb009380	217	568	464	118	72	36	464	436	470	103	226	489
Zm00001eb009400	272	199	118	7	34	20	129	80	103	27	23	79
Zm00001eb009370	1538	1439	1410	1257	1692	1870	1761	1822	1700	1114	1232	1291
Zm00001eb009430	1436	1740	1625	1113	1118	1795	1033	937	1031	795	915	1213
Zm00001eb009460	571	277	413	46	69	17	515	549	378	131	168	192
Zm00001eb009470	0	0	0	40	0	0	0	0	0	0	0	0
Zm00001eb009500	475	554	456	750	630	603	482	555	476	713	604	512
Zm00001eb009490	1157	786	901	181	327	116	607	711	560	1068	974	1208
Zm00001eb009480	1712	2705	2610	1511	1508	2041	2475	1800	2123	1648	2159	2136
Zm00001eb009510	2004	390	705	2246	736	887	557	426	384	1499	876	986
Zm00001eb009540	4047	3121	2979	17929	20210	34847	872	696	762	1951	677	371
Zm00001eb009560	0	0	0	0	0	0	0	0	0	0	0	0
Zm00001eb009550	4029	5901	5567	2673	5761	3865	4835	4754	4525	3031	3131	3758
Zm00001eb009570	1455	5458	4214	4713	5166	3471	675	545	753	6705	6198	3022
Zm00001eb009600	431	393	338	581	743	1116	504	480	483	426	456	330
Zm00001eb009620	246	558	432	967	1279	984	287	259	265	1043	1214	553
Zm00001eb009580	2658	1717	1828	288	444	456	2577	2388	2521	1046	1337	1226
Zm00001eb009590	12	6	3	1	7	2	0	9	2	8	2	2
Zm00001eb009640	1900	956	1276	313	67	98	1799	1457	1657	846	1304	1457
Zm00001eb009650	0	0	0	0	0	0	0	0	0	0	0	0
Zm00001eb009660	195	49	89	33	15	0	150	142	133	97	99	175
Zm00001eb009670	0	0	0	0	0	0	0	0	0	0	0	0
Zm00001eb009700	0	0	0	1	0	0	0	1	0	2	1	3
Zm00001eb009710	0	2	0	0	0	0	0	0	0	0	0	0
Zm00001eb009690	25	4	13	30	23	16	31	0	20	33	52	3
Zm00001eb009760	0	8	0	0	5	0	6	0	0	13	8	0
Zm00001eb009770	301	228	214	212	192	306	267	263	320	214	264	297
Zm00001eb009730	1594	588	772	1077	891	1308	848	780	873	1263	1421	980
Zm00001eb009840	10	12	0	0	11	7	8	6	15	20	11	4
Zm00001eb009850	0	0	0	0	0	0	0	4	6	0	0	0
Zm00001eb009860	0	0	0	0	0	0	0	0	2	5	0	0
Zm00001eb009870	249	229	223	157	196	217	368	235	299	394	315	343
Zm00001eb009800	10	29	0	31	14	0	30	0	17	19	0	16
Zm00001eb009780	1651	870	1169	961	771	733	1195	1240	1262	1488	1296	1627
Zm00001eb009810	5799	5457	5534	2164	2328	2641	5863	5610	6174	3550	5227	5227
Zm00001eb009880	5672	7150	7006	6910	6312	7258	4925	5420	5646	6474	7704	8564
Zm00001eb009890	1458	6409	4904	1025	1246	1385	3089	2755	3013	1173	973	1737
Zm00001eb009930	31	23	13	31	22	15	20	49	22	3	0	6
Zm00001eb009940	8	4	0	26	68	123	3	27	9	0	0	0
Zm00001eb009950	3506	4010	3465	2805	4706	7306	3465	2836	3109	3874	1998	1274
Zm00001eb009960	857	752	694	766	824	928	909	901	868	611	749	670
Zm00001eb009900	5418	2545	3080	4274	5486	4776	5563	5027	4925	3813	5531	3312
Zm00001eb009910	20	15	13	26	12	12	33	19	36	16	18	28
Zm00001eb009920	5573	2446	2876	4592	6369	5304	5840	4873	4832	3863	5084	3358
Zm00001eb009980	1569	1313	1322	820	799	764	1906	1585	1732	1408	1793	1276
Zm00001eb009990	1916	3481	3369	1392	1772	2493	3813	3190	3617	1032	1340	1488
Zm00001eb010020	722	282	339	372	374	313	529	494	471	421	474	451
Zm00001eb010060	170	157	99	153	155	89	155	168	167	256	343	217
Zm00001eb010090	5	10	5	0	0	0	6	3	8	12	4	5
Zm00001eb010070	1133	321	408	156	200	80	699	594	552	430	567	649
Zm00001eb010080	6	0	0	0	0	0	3	13	20	0	0	14
Zm00001eb010100	168	355	248	57	83	50	312	315	356	60	133	132
Zm00001eb010030	5775	6392	6211	6886	8115	10482	9472	7866	8688	9178	9199	8488
Zm00001eb010040	8485	5507	5171	2798	2407	1388	10183	8065	7728	5623	6282	9275
Zm00001eb010050	635	372	259	339	47	34	546	252	303	211	459	414
Zm00001eb010110	3131	8564	6595	910	1208	244	6149	5057	5224	1289	1445	4079
Zm00001eb010130	6321	481	1554	1924	2629	183	1927	1778	1641	392	552	472
Zm00001eb010140	5848	2653	3014	1260	2245	1148	5291	4672	4895	4644	6169	4439
Zm00001eb010170	67	0	127	2	17	0	3	14	123	0	0	8
Zm00001eb010180	1041	495	540	274	328	166	1476	1309	1213	607	545	640
Zm00001eb010150	4305	2540	3311	7158	6709	6131	3859	3899	3743	4550	4993	4017
Zm00001eb010160	9046	12826	12840	8983	6649	7916	8955	8715	9325	9104	10329	11485
Zm00001eb010190	2877	2226	2244	904	957	846	2637	2360	2306	1538	2030	2105
Zm00001eb010200	1131	537	667	646	640	541	1230	1024	838	711	1011	790
Zm00001eb010210	120	531	498	1542	1747	1526	308	182	237	393	207	616
Zm00001eb010250	0	0	0	0	0	0	6	0	0	0	0	0
Zm00001eb010260	18	17	17	0	0	0	16	10	0	26	27	21
Zm00001eb010230	1797	1633	1170	2208	1841	2176	1929	1334	1616	2480	2524	1935
Zm00001eb010240	541	336	253	232	227	198	614	469	430	449	532	358
Zm00001eb010280	2232	2154	2356	1390	1299	1536	2031	2002	2382	1461	1813	1844
Zm00001eb010300	2777	1188	1333	1432	1411	1143	2534	2009	1919	1519	1976	1564
Zm00001eb010330	308	132	180	103	124	129	276	249	320	217	253	303
Zm00001eb010340	1419	1616	1619	4307	6165	3692	5607	5372	5353	3433	3497	3275
Zm00001eb010310	3488	2470	2747	3136	3219	3316	3037	2493	2810	2170	2603	2414
Zm00001eb010320	6534	7627	6951	6549	6893	14948	5443	4228	4822	4411	4419	5727
Zm00001eb010360	2686	3330	3014	686	492	148	3306	2720	3049	2087	3101	3895
Zm00001eb010390	20	0	0	0	6	0	0	4	17	19	9	0
Zm00001eb010370	5902	7652	6485	7812	7688	11327	4995	3845	3963	5852	5341	7087
Zm00001eb010380	15	0	0	0	4	0	0	14	0	14	0	11
Zm00001eb010400	3440	4760	4272	4399	5138	5464	4741	4356	4530	3837	5109	4315
Zm00001eb010420	1139	327	605	376	313	49	893	855	653	560	1049	1033
Zm00001eb010410	2632	4263	4043	1860	3219	3296	3214	2660	3222	2173	1783	2319
Zm00001eb010440	1505	743	792	151	449	234	1764	1422	1699	268	526	460
Zm00001eb010460	2168	1259	1431	621	407	386	1283	1132	1274	1071	1188	787
Zm00001eb010450	1499	599	665	1712	3128	5970	980	876	1022	300	825	332
Zm00001eb010470	58	3	2	7	9	15	42	20	47	23	9	20
Zm00001eb010490	0	6	14	3	0	0	28	16	15	5	9	25
Zm00001eb010480	3251	6161	5061	1736	1522	922	4613	3442	4258	3588	4166	3367
Zm00001eb010500	484	840	825	1208	942	1403	1409	1213	1096	663	604	934
Zm00001eb010540	41	27	22	55	34	31	125	126	191	38	14	36
Zm00001eb010550	288	20	44	19	0	0	66	54	22	120	113	26
Zm00001eb010530	2612	1338	1434	137	244	60	59	46	80	146	58	26
Zm00001eb010570	175	227	100	34	57	62	180	84	93	67	67	92
Zm00001eb010590	421	341	305	171	115	164	406	351	268	234	385	325
Zm00001eb010600	214	406	391	244	352	345	330	226	290	275	436	440
Zm00001eb010560	5693	3079	3330	2427	1167	659	3625	3255	3361	5920	5966	4880
Zm00001eb010610	879	1156	790	354	775	333	1138	964	778	1740	1658	1111
Zm00001eb010640	126	243	248	247	647	935	410	343	294	170	211	237
Zm00001eb010660	26	0	11	0	0	0	6	5	3	5	4	7
Zm00001eb010650	126	54	88	21	43	46	104	106	121	44	67	31
Zm00001eb010620	3785	4162	4069	5714	5460	7727	4009	3647	4100	2682	3033	2816
Zm00001eb010680	534	355	382	216	124	87	415	435	417	313	347	320
Zm00001eb010690	972	1168	994	845	950	725	1469	1347	1421	1287	1594	1590
Zm00001eb010700	1303	347	566	847	1328	873	1421	1239	1157	800	1011	607
Zm00001eb010750	69	53	45	89	26	24	60	67	60	76	58	64
Zm00001eb010730	300	215	189	1239	981	567	575	413	519	1996	1335	1130
Zm00001eb010710	1056	619	693	249	175	181	972	789	873	595	727	563
Zm00001eb010720	13	0	18	149	58	100	5	0	18	9	15	9
Zm00001eb010760	0	0	0	0	0	0	0	12	12	0	0	0
Zm00001eb010770	271	251	232	46	78	39	221	151	199	80	57	146
Zm00001eb010740	1133	212	423	259	66	23	510	462	508	246	357	269
Zm00001eb010780	427	833	741	179	257	320	523	358	384	271	243	332
Zm00001eb010800	23	0	11	0	0	0	0	8	7	4	0	0
Zm00001eb010790	6919	8637	8488	8085	7542	10964	7173	6336	6542	9670	11077	11138
Zm00001eb010810	4552	4740	4640	2267	2504	3055	5376	4970	4886	3877	5326	4393
Zm00001eb010820	1943	1772	1598	712	585	554	2230	1667	1897	1631	1466	1716
Zm00001eb010850	29	17	47	10	0	6	13	24	33	0	0	22
Zm00001eb010840	0	0	0	0	0	0	0	0	0	0	0	0
Zm00001eb010830	788	519	440	263	327	184	991	946	818	492	640	608
Zm00001eb010870	77	66	64	30	48	24	114	82	52	78	50	77
Zm00001eb010860	840	1082	1088	1152	884	1506	1403	1270	1131	1557	1644	1933
Zm00001eb010890	1728	1194	1168	732	965	26	1108	909	884	416	594	661
Zm00001eb010910	426	145	169	156	123	327	264	233	216	162	378	195
Zm00001eb010900	1680	1615	1457	1096	1128	1362	1944	1439	1840	1278	1757	1578
Zm00001eb010960	354	577	426	353	302	347	566	480	452	234	231	505
Zm00001eb010950	3671	3277	3460	3025	2688	2251	3408	3159	3360	4051	4524	5043
Zm00001eb010980	1030	321	527	398	473	368	890	973	837	512	803	444
Zm00001eb011000	2744	2334	1901	2307	2080	2458	1830	1207	1625	2187	1685	2080
Zm00001eb011010	10034	14090	13545	6606	8514	10735	13762	12827	13285	10859	13124	14381
Zm00001eb011030	96	36	35	67	18	18	99	108	77	45	64	39
Zm00001eb011020	4694	5692	5127	5871	6503	6151	5855	5444	5510	5183	6330	6515
Zm00001eb011040	1636	2089	2294	929	1097	1462	2426	2072	2305	1342	1592	2008
Zm00001eb011060	83	51	58	11	30	12	108	91	135	94	83	53
Zm00001eb011050	5209	1718	2528	1151	555	448	3858	3396	3470	1506	1604	2545
Zm00001eb011090	23	0	6	0	0	0	0	0	29	38	0	0
Zm00001eb011080	281	674	543	1297	1810	7088	624	561	492	139	152	151
Zm00001eb011110	0	0	0	0	0	3	0	0	0	0	0	0
Zm00001eb011100	62	205	124	227	70	5	174	180	125	361	417	659
Zm00001eb011120	19	0	0	3	0	0	6	4	0	0	0	3
Zm00001eb011140	189	1017	727	1973	1186	1197	589	571	642	1162	761	1432
Zm00001eb011070	3245	5008	4746	1167	1430	1532	3427	3252	3327	1796	1551	2744
Zm00001eb011170	538	136	203	292	217	159	245	289	310	274	310	166
Zm00001eb011150	2065	902	1205	1067	1126	954	1835	1781	1593	1452	1827	1274
Zm00001eb011160	56	22	9	14	7	6	23	38	21	13	20	7
Zm00001eb011270	40	0	17	6	0	0	39	7	15	4	19	4
Zm00001eb011190	0	0	0	0	0	0	0	0	0	0	0	0
Zm00001eb011200	713	826	720	419	485	585	784	977	847	750	661	697
Zm00001eb011210	88	46	33	44	53	19	43	63	37	56	11	7
Zm00001eb011220	6180	6264	5803	1696	3509	2220	6246	5308	5323	3872	4195	5144
Zm00001eb011280	403	131	160	79	6	0	346	263	290	98	179	157
Zm00001eb011290	24	29	10	0	64	0	0	0	0	0	0	0
Zm00001eb011230	1571	931	1000	694	584	439	1671	1543	1843	1240	1552	1268
Zm00001eb011240	256	321	267	320	322	320	217	231	247	210	176	180
Zm00001eb011250	23	48	16	135	140	110	14	18	40	24	21	41
Zm00001eb011320	5	0	0	0	0	0	0	3	0	0	0	0
Zm00001eb011330	8	8	5	3	8	0	12	11	0	14	20	3
Zm00001eb011310	1072	1300	1300	853	949	1095	1207	1120	1076	779	1025	1072
Zm00001eb011300	1956	2022	2060	1544	1360	2076	2308	2268	2293	2228	2545	2632
Zm00001eb011350	6	22	9	0	0	15	0	7	11	7	5	0
Zm00001eb011360	44	28	38	33	4	10	47	61	11	101	253	22
Zm00001eb011370	328	102	158	79	38	34	274	225	333	210	316	142
Zm00001eb011380	1044	400	484	162	491	375	826	637	790	644	674	616
Zm00001eb011410	0	0	0	0	0	0	0	0	0	0	0	0
Zm00001eb011420	8465	6847	7407	3133	2746	3050	7730	7403	7629	5448	6893	6491
Zm00001eb011430	924	189	252	870	0	389	537	474	619	444	349	469
Zm00001eb011440	198	187	250	0	1095	0	0	0	0	0	0	0
Zm00001eb011460	452	114	158	50	11	29	272	318	328	164	248	209
Zm00001eb011450	3348	3547	3264	2292	3271	2666	4172	3462	3722	3959	5100	4481
Zm00001eb011470	1140	1480	1469	1164	900	1015	1392	1183	1171	1229	1453	1432
Zm00001eb011480	623	702	747	1074	943	1162	777	879	808	816	760	829
Zm00001eb011500	0	0	0	3	0	0	0	0	0	0	0	0
Zm00001eb011510	0	0	6	1	0	0	0	3	2	0	0	0
Zm00001eb011520	24	25	47	0	0	7	15	28	16	9	18	18
Zm00001eb011530	1550	768	721	1078	642	862	1256	923	1029	1007	1066	950
Zm00001eb011490	5185	4297	4559	4497	3600	3816	5204	4943	4897	4495	5530	5364
Zm00001eb011560	172	124	120	64	156	89	126	203	148	61	64	84
Zm00001eb011550	417	51	109	118	79	75	36	7	16	67	99	98
Zm00001eb011610	802	1769	1101	1316	1102	1270	1205	922	920	1189	980	1273
Zm00001eb011570	0	0	0	0	0	2	0	0	0	7	3	2
Zm00001eb011580	648	371	438	458	363	186	632	585	566	524	542	510
Zm00001eb011590	3648	3727	4113	2476	2353	2085	3596	3632	3665	3557	4383	4845
Zm00001eb011620	1526	1809	1722	1352	1357	1419	1959	1431	1777	1486	1706	1768
Zm00001eb011630	1615	2414	2069	774	706	954	1604	1582	1514	1133	1248	1711
Zm00001eb011640	755	555	622	447	415	520	571	585	619	575	638	591
Zm00001eb011680	207	50	116	55	81	21	122	153	117	190	377	180
Zm00001eb011700	861	145	274	340	225	278	304	347	299	246	380	126
Zm00001eb011650	1971	2575	2482	2571	2330	2432	1757	1616	1666	2347	3007	2816
Zm00001eb011670	11845	24151	20205	29005	19923	20897	20179	18259	19513	65826	76356	41907
Zm00001eb011720	1322	1211	1254	1037	703	749	1295	1230	1223	1155	1215	1453
Zm00001eb011730	1312	1328	1239	1096	894	1299	1065	1477	1368	1153	1107	1126
Zm00001eb011760	270	141	163	308	200	321	230	195	156	155	167	185
Zm00001eb011750	6592	6827	6473	5085	5661	8355	6195	5528	6035	4930	5527	5939
Zm00001eb011780	3729	3918	3824	2091	1793	1788	4069	3528	3668	3321	3787	4170
Zm00001eb011820	841	425	404	682	414	388	3468	2870	3155	2375	2097	2726
Zm00001eb011800	10563	9608	9547	6763	6018	7963	9903	8719	9302	8585	10917	10388
Zm00001eb011810	146	123	78	89	66	53	152	134	103	73	123	103
Zm00001eb011830	492	416	320	300	196	274	628	455	527	451	571	473
Zm00001eb011840	9275	6233	7132	5475	2359	1636	10971	10599	10433	6588	9621	11662
Zm00001eb011940	0	11	0	28	0	0	0	0	4	6	0	0
Zm00001eb011950	1696	1909	1593	3981	4841	5612	2887	2300	2419	3988	3118	2902
Zm00001eb011960	2780	2826	2913	825	614	473	2846	2936	2948	1817	2235	2736
Zm00001eb011920	2390	1150	1324	897	511	661	1720	1688	1551	1252	1592	1686
Zm00001eb011850	115	41	67	29	55	31	117	127	104	121	108	68
Zm00001eb011860	1580	1268	1297	508	514	528	1554	1380	1456	1022	1049	975
Zm00001eb011870	138	78	102	61	45	21	141	114	137	92	84	110
Zm00001eb011880	8259	7344	6528	9955	15043	11976	3684	2834	2924	4727	3186	3006
Zm00001eb011890	190	145	3996	1332	89	364	303	223	256	122	116	296
Zm00001eb011900	7880	6336	2362	7901	13745	10849	3121	2690	2737	4174	2835	2227
Zm00001eb011910	1930	1981	1959	1108	933	1132	1402	1488	1411	1356	1303	1785
Zm00001eb011930	215	35	65	29	77	62	28	1	2	61	42	7
Zm00001eb012020	3963	8315	6633	4864	3655	4054	4828	3784	4169	7708	6470	8870
Zm00001eb012030	18	20	26	10	14	4	19	10	19	10	6	20
Zm00001eb012040	1196	916	838	14568	8256	4935	2939	1994	2244	6401	6426	2928
Zm00001eb011970	763	201	290	106	112	52	527	512	490	390	615	348
Zm00001eb012010	2211	2097	2000	700	587	669	2509	2132	2211	1347	1493	1674
Zm00001eb011980	9110	8759	8254	5126	5001	5518	8233	6986	7687	6803	7357	7512
Zm00001eb011990	1651	1710	1840	1055	933	1257	1801	1902	1989	1552	1621	1750
Zm00001eb012000	8643	9750	10058	5876	6367	7302	7635	6473	7175	4894	4664	5748
Zm00001eb012080	633	741	641	2052	2981	3826	481	417	404	417	454	744
Zm00001eb012060	1686	2486	2086	1282	1091	1034	2464	2139	2099	1921	1968	2239
Zm00001eb012070	559	262	288	867	340	412	278	163	143	1237	1139	556
Zm00001eb012120	66	11	36	24	3	4	6	9	10	52	29	28
Zm00001eb012130	0	0	0	0	0	0	0	6	0	11	0	0
Zm00001eb012150	44	23	38	25	74	40	42	69	68	45	61	84
Zm00001eb012160	193	319	344	430	221	162	196	150	145	381	226	255
Zm00001eb012140	1844	1266	1217	1010	926	732	1797	1547	1660	1913	2329	1985
Zm00001eb012190	4	6	7	3	2	12	3	4	4	9	0	9
Zm00001eb012180	868	732	650	1472	2050	1629	739	475	537	927	1054	880
Zm00001eb012200	663	598	636	180	220	131	783	846	647	616	650	753
Zm00001eb012210	926	1111	1058	503	609	460	1008	854	893	776	888	1050
Zm00001eb012100	11589	12915	12966	5499	5544	5972	12387	13313	13354	10073	13313	12069
Zm00001eb012240	81	26	12	104	59	79	36	37	32	44	44	46
Zm00001eb012220	3028	2072	2243	1542	1620	1529	3216	3091	3028	1860	2636	2250
Zm00001eb012260	39	18	38	0	0	0	27	92	64	18	13	3
Zm00001eb012250	1336	15	210	331	286	0	138	134	91	32	0	15
Zm00001eb012290	2	0	0	0	0	0	0	0	0	0	0	0
Zm00001eb012280	3597	3736	3842	2539	2113	1345	2733	2374	2699	5372	5460	5511
Zm00001eb012270	20045	13402	13656	16034	14382	8728	22712	19567	19134	24939	23633	22215
Zm00001eb012300	4530	6661	6501	7231	8292	8154	6669	6375	6744	6350	7391	7178
Zm00001eb012310	6277	6408	6315	21551	27377	28710	5670	5105	5380	4997	5059	3985
Zm00001eb012350	101	476	425	71	49	75	297	372	237	182	157	278
Zm00001eb012360	1533	1030	1062	672	348	70	930	737	995	431	450	501
Zm00001eb012330	4091	2605	2993	2491	1909	1551	3046	2810	2594	2837	3324	2907
Zm00001eb012320	812	625	600	333	188	197	833	800	822	452	669	698
Zm00001eb012340	1692	2304	1831	1024	720	626	1773	1459	1786	1669	1814	2193
Zm00001eb012380	1595	1295	1147	562	515	652	1558	1237	1387	892	1055	967
Zm00001eb012390	3986	7302	6586	2711	2755	2689	6182	5521	5702	4768	5112	5852
Zm00001eb012400	34	0	28	0	0	0	0	1	40	1	1	8
Zm00001eb012430	2234	2120	2224	1421	934	783	1712	1683	1701	1729	2083	2905
Zm00001eb012440	479	277	282	314	76	76	427	542	496	656	850	726
Zm00001eb012450	0	0	0	0	0	0	0	0	0	0	0	0
Zm00001eb012460	0	0	0	0	0	0	0	0	0	0	0	0
Zm00001eb012410	8686	3990	4308	6894	7501	5886	7691	6903	6671	5915	7204	5671
Zm00001eb012420	44	6	10	23	9	31	5	19	4	9	15	15
Zm00001eb012510	0	0	0	0	0	0	0	0	0	0	0	0
Zm00001eb012480	2024	2483	2266	1276	916	1103	2770	2178	2363	1883	1794	1790
Zm00001eb012530	238	61	92	50	45	28	130	289	227	200	125	261
Zm00001eb012470	14107	19891	18241	62644	98365	43319	10111	9337	9951	39739	33450	12518
Zm00001eb012550	13	0	0	0	11	0	8	0	0	0	3	0
Zm00001eb012540	22638	27045	25791	4098	3969	4321	17376	15396	16813	15399	18501	22796
Zm00001eb012600	4214	3991	3549	3688	3540	3616	4848	4585	4817	3735	4054	4044
Zm00001eb012560	1757	3019	2887	2998	2109	1981	2225	1851	1926	4655	4984	5579
Zm00001eb012590	239	324	440	774	668	761	369	375	431	664	716	619
Zm00001eb012570	10130	13174	11299	11456	29839	51077	13384	11283	12075	57803	10099	10525
Zm00001eb012580	14429	7537	9365	7083	8338	11508	15384	14991	14628	11580	16191	13048
Zm00001eb012610	7846	7904	7324	3538	3121	4550	8467	7524	7526	6579	7360	8097
Zm00001eb012660	1284	643	820	539	614	548	1184	1058	1100	819	1156	1042
Zm00001eb012650	4858	2844	3219	1309	1149	1068	3512	3397	3545	1865	2599	2086
Zm00001eb012680	223	163	115	51	78	93	235	174	171	211	254	280
Zm00001eb012690	953	1245	1027	1258	1471	880	1693	1160	1338	1936	1986	2236
Zm00001eb012700	146	3125	2459	1267	1709	707	2923	2690	2791	364	846	778
Zm00001eb012670	5242	3118	2999	2231	1747	1979	3898	3706	3780	3155	4021	3127
Zm00001eb012710	1442	2036	1761	1386	1518	1069	1668	1278	1443	1307	1660	1668
Zm00001eb012720	436	235	199	41	44	26	334	297	327	170	361	244
Zm00001eb012740	31	6	7	7	0	0	5	42	11	8	4	8
Zm00001eb012770	1140	1033	1110	739	755	845	1326	1349	1159	1153	1190	1170
Zm00001eb012760	3319	3929	3582	4394	5009	6252	3685	3357	3541	3170	3643	3421
Zm00001eb012750	1371	1918	1618	51	85	95	529	346	402	272	205	243
Zm00001eb012780	500	166	203	360	257	339	297	310	246	503	887	529
Zm00001eb012800	182	380	225	907	964	715	284	224	253	414	360	346
Zm00001eb012820	5	3	0	13	17	22	0	7	0	3	3	3
Zm00001eb012830	66	23	39	21	14	15	0	31	15	17	18	0
Zm00001eb012840	71	19	49	25	16	85	73	49	15	17	18	11
Zm00001eb012790	4850	6129	5822	5047	4472	4628	5998	4988	5450	5786	6304	8037
Zm00001eb012870	2024	1629	1855	822	775	588	2125	1713	1888	1252	1505	1661
Zm00001eb012860	7419	6026	5712	6405	7564	7146	7533	6773	7109	5868	7340	6497
Zm00001eb012850	516	781	450	659	569	695	809	557	783	915	371	863
Zm00001eb012910	18	23	20	63	66	116	30	37	26	40	49	37
Zm00001eb012900	1414	1598	1490	553	494	601	1883	1568	1754	920	1140	1302
Zm00001eb012880	603	2809	2310	533	900	245	3402	2705	2866	684	1194	2428
Zm00001eb012890	14815	14668	15273	9465	8756	10470	13339	13211	13616	15678	13725	15601
Zm00001eb012920	1432	362	527	3564	3221	2490	1488	1334	1585	4829	6176	4539
Zm00001eb012960	46	11	21	17	6	0	34	44	20	28	43	18
Zm00001eb012970	4	8	6	0	0	6	11	4	8	0	13	5
Zm00001eb012930	560	1414	1061	16779	19088	21474	664	627	674	3232	3268	2229
Zm00001eb012940	19	18	0	48	28	55	0	10	5	0	0	0
Zm00001eb012950	1031	648	673	454	498	395	767	600	646	644	715	800
Zm00001eb012980	839	626	716	752	605	563	1015	716	820	1049	1070	1077
Zm00001eb013020	199	143	158	221	152	123	213	189	114	282	228	196
Zm00001eb013030	214	100	130	157	60	21	116	115	116	379	175	220
Zm00001eb013000	3013	3369	3327	3081	2585	3075	3670	3387	3505	3431	3365	3773
Zm00001eb013040	628	632	552	224	291	327	756	750	704	391	510	607
Zm00001eb013060	142	103	142	132	85	98	127	69	129	64	52	86
Zm00001eb013070	9	19	8	35	26	16	11	21	12	12	19	13
Zm00001eb013110	1556	1287	1385	1240	1009	1228	1588	1337	1556	1722	1884	1471
Zm00001eb013080	10225	6490	6789	10017	6858	7588	10641	8352	9373	11765	11380	11251
Zm00001eb013090	0	0	0	0	0	0	0	0	0	0	4	0
Zm00001eb013100	470	871	635	1816	1432	1053	904	897	853	995	801	907
Zm00001eb013120	4033	4924	4803	5470	6067	7841	5061	5000	4722	5274	4731	6069
Zm00001eb013130	5548	370	1263	1713	111	73	2086	1631	1414	1371	2325	602
Zm00001eb013140	1824	1019	1263	572	533	485	1532	1506	1610	1130	1516	1581
Zm00001eb013150	2244	1608	1660	2650	2898	5051	1475	1380	1232	1616	1342	958
Zm00001eb013170	0	0	0	0	0	0	0	0	0	0	0	0
Zm00001eb013180	1136	231	348	192	77	38	631	411	543	398	418	592
Zm00001eb013190	4890	3181	3320	2954	2854	3424	4397	3990	3853	3382	3895	3211
Zm00001eb013220	1824	1191	1230	1171	769	618	1818	1550	1646	1934	2506	2339
Zm00001eb013250	994	1400	1121	970	925	1482	1085	1247	1108	947	1107	1158
Zm00001eb013230	2795	1327	1666	934	800	735	1916	1891	1895	1422	1739	1550
Zm00001eb013240	2317	1847	2028	1730	1608	1618	2460	2343	2264	2058	2482	2619
Zm00001eb013280	21	51	49	38	41	45	37	39	56	40	57	42
Zm00001eb013290	53	27	28	35	38	45	41	55	38	47	54	51
Zm00001eb013270	3280	7548	6797	3751	6080	7180	3979	3477	3555	4059	4393	3552
Zm00001eb013300	1504	1110	1327	1160	1013	1185	1233	920	1032	1274	1307	1186
Zm00001eb013320	46	34	33	110	74	76	31	19	24	40	45	28
Zm00001eb013330	73	58	47	181	103	148	61	64	52	61	83	43
Zm00001eb013350	3	13	8	14	10	9	6	4	5	35	20	18
Zm00001eb013340	963	1001	1139	11555	9792	7697	737	815	882	2598	2679	1226
Zm00001eb013360	1318	3005	2650	7805	12471	6493	946	806	743	5981	4873	1476
Zm00001eb013390	3	2	2	1	1	1	3	5	4	3	2	3
Zm00001eb013370	1124	1952	1310	1328	1120	948	1048	962	849	1515	1096	600
Zm00001eb013380	173	85	82	178	95	107	91	89	89	101	192	42
Zm00001eb013410	922	719	717	294	205	154	766	766	865	806	1174	1022
Zm00001eb013420	151	57	64	28	0	11	90	97	57	39	85	0
Zm00001eb013440	2967	621	1156	222	246	49	2072	1655	1843	309	441	548
Zm00001eb013450	825	1421	1084	7646	8254	3752	2266	1875	2065	4066	2268	3253
Zm00001eb013480	113	34	52	41	108	33	54	52	42	46	20	23
Zm00001eb013460	868	368	442	2134	2563	2630	529	432	536	734	560	598
Zm00001eb013490	6505	4843	4807	4075	4791	5357	6231	5355	5234	5168	5587	5109
Zm00001eb013510	1611	1228	1249	724	782	527	1446	1392	1407	1339	1510	1448
Zm00001eb013500	11	8	0	0	0	6	13	0	14	1	6	0
Zm00001eb013430	74217	64048	61030	208783	286480	528408	29153	25537	25370	31966	35239	23145
Zm00001eb013580	4	0	0	0	0	0	3	0	4	0	0	0
Zm00001eb013560	0	0	0	0	0	0	0	3	0	0	0	0
Zm00001eb013590	248	232	177	159	183	86	261	143	145	177	163	200
Zm00001eb013540	233	181	192	167	119	39	193	203	248	394	524	418
Zm00001eb013550	1423	1669	1677	1996	2032	2163	1613	1982	1635	1987	2246	2482
Zm00001eb013520	23614	59754	51077	37013	47264	13962	16709	15905	15530	160883	206618	141496
Zm00001eb013620	315	185	216	109	48	94	244	285	304	120	153	83
Zm00001eb013600	336	119	200	60	34	9	170	131	181	59	62	72
Zm00001eb013610	1417	700	784	322	232	61	912	966	985	811	882	1226
Zm00001eb013640	1568	858	915	970	615	778	1229	1063	1121	1060	1244	1080
Zm00001eb013650	1205	776	783	365	201	261	1074	889	1083	663	1142	990
Zm00001eb013680	704	80	199	438	193	149	533	371	428	411	291	110
Zm00001eb013670	3	5	7	11	0	6	0	8	0	28	24	11
Zm00001eb013660	2197	3600	2733	3469	2369	2952	3338	2716	2567	5020	4554	4085
Zm00001eb013690	770	390	523	284	232	214	798	721	538	419	451	456
Zm00001eb013700	2785	3760	4067	889	819	950	3241	3407	3264	1501	1831	2167
Zm00001eb013710	2861	3018	2728	3614	4433	3571	3819	3372	3594	3677	4519	3605
Zm00001eb013720	484	204	279	260	59	101	235	194	171	316	332	394
Zm00001eb013730	1062	1426	1254	2231	2176	2722	1236	994	1190	1228	1150	1134
Zm00001eb013770	11	0	0	8	0	0	0	0	0	0	19	13
Zm00001eb013800	314	37	117	17	0	0	488	474	526	28	91	13
Zm00001eb013740	1610	3512	2692	5458	4793	5562	2290	1863	2089	2761	2088	3033
Zm00001eb013750	22772	9937	11558	13552	14175	10453	19088	15326	15271	13939	16819	11339
Zm00001eb013760	1770	1175	1245	524	683	540	1704	1565	1338	958	1294	1032
Zm00001eb013780	5303	9529	7388	1430	1657	156	6018	4228	4739	1050	677	2466
Zm00001eb013820	35	30	28	4	0	5	55	25	45	0	4	20
Zm00001eb013830	95	70	92	45	96	30	138	163	142	97	136	100
Zm00001eb013810	1836	1200	1192	967	276	31	1347	1485	1357	756	1439	3082
Zm00001eb013840	5332	5634	5692	4835	5657	5084	6698	6315	6093	5398	6582	5571
Zm00001eb013850	1269	884	917	752	807	831	1290	1298	1155	1036	1021	970
Zm00001eb013860	501	548	589	530	703	442	867	809	1007	462	673	733
Zm00001eb013870	3534	2138	2248	1396	673	608	2669	2674	2666	1827	2342	2054
Zm00001eb013880	624	572	647	7125	5732	3175	741	727	608	365	402	600
Zm00001eb013890	41	330	251	2888	2980	1107	224	194	118	87	25	125
Zm00001eb013900	2745	1222	1383	2936	3774	2617	3114	2306	2175	2625	2789	1930
Zm00001eb013910	948	865	818	1246	2267	686	1097	911	1022	992	1127	945
Zm00001eb013920	447	706	504	1162	1115	2485	932	714	802	882	725	915
Zm00001eb013930	0	0	0	450	0	0	0	0	0	0	0	0
Zm00001eb013950	896	409	524	163	110	34	667	615	631	816	916	665
Zm00001eb013940	2040	873	1068	677	1017	884	2040	2087	1885	1106	1963	904
Zm00001eb013970	896	494	494	364	438	359	890	793	775	718	788	539
Zm00001eb013980	1906	1361	1376	1084	1787	1108	2211	2156	1955	1455	2072	1757
Zm00001eb013990	5795	9572	7773	54375	52584	45009	6066	5028	5215	20392	14184	24658
Zm00001eb014000	2988	4777	4256	45972	55873	50979	4029	3119	3497	7849	5916	8478
Zm00001eb014010	2162	5106	3874	46964	57571	57780	3281	2885	2627	6663	5994	3877
Zm00001eb014060	4	0	0	0	0	0	0	0	0	0	0	0
Zm00001eb014080	77	89	74	43	76	69	128	137	94	78	99	99
Zm00001eb014050	1374	1664	1504	2951	2538	2013	2968	2532	2365	4471	3847	5467
Zm00001eb014090	350	258	338	200	114	17	275	308	244	363	491	334
Zm00001eb014100	0	0	0	0	0	2	0	0	0	0	0	0
Zm00001eb014020	124	33	63	57	21	1	42	55	23	47	57	25
Zm00001eb014030	6620	6062	5739	2901	3110	2873	6452	5369	5557	4792	4960	5357
Zm00001eb014040	8	0	4	0	4	0	0	0	0	1	0	0
Zm00001eb014110	1298	634	741	230	225	206	1143	1030	1291	461	858	793
Zm00001eb014120	888	1406	1252	1027	1505	1377	1192	1132	992	1147	712	2026
Zm00001eb014140	0	0	4	0	0	0	0	0	15	0	0	0
Zm00001eb014150	253	22	82	86	173	90	167	187	156	18	74	34
Zm00001eb014130	1184	733	887	308	334	240	1053	1040	1141	539	851	586
Zm00001eb014170	51	23	9	11	0	12	45	31	48	22	17	11
Zm00001eb014180	729	1146	985	1011	913	1123	848	721	832	1095	1020	1206
Zm00001eb014160	3090	747	1138	484	322	322	1966	1560	1976	661	1165	999
Zm00001eb014190	756	737	521	225	176	251	809	382	484	314	287	459
Zm00001eb014440	19	9	21	0	0	8	10	14	14	10	14	12
Zm00001eb014450	226	89	116	86	75	86	267	168	223	121	95	208
Zm00001eb014220	0	0	0	0	0	0	0	0	0	0	0	0
Zm00001eb014230	0	0	0	0	0	0	0	0	0	0	0	0
Zm00001eb014210	980	199	327	243	256	78	99	76	96	562	290	268
Zm00001eb014240	712	218	429	177	160	255	631	653	535	271	358	196
Zm00001eb014250	70	51	23	23	8	6	22	38	29	74	87	20
Zm00001eb014460	931	282	288	129	37	28	404	318	372	157	292	188
Zm00001eb014470	2021	1324	1414	911	476	261	1772	1428	1658	687	940	490
Zm00001eb014490	919	270	365	337	306	169	476	510	346	708	445	524
Zm00001eb014520	14	40	22	121	40	44	6	6	6	36	7	42
Zm00001eb014530	18	40	22	121	40	44	6	6	6	36	7	42
Zm00001eb014540	39	21	31	16	8	31	41	46	39	36	32	19
Zm00001eb014560	624	131	262	58	0	26	348	380	316	364	334	107
Zm00001eb014500	3232	7475	6321	1800	1665	2945	5115	4362	4367	2487	2325	2891
Zm00001eb014510	4	2	1	0	0	0	3	0	0	1	0	0
Zm00001eb014580	54	183	86	88	126	112	93	99	123	88	94	111
Zm00001eb014570	37	9	27	6	4	0	6	22	12	7	0	10
Zm00001eb014590	389	276	325	347	519	313	464	485	491	291	406	562
Zm00001eb014600	766	735	678	699	519	841	819	600	609	1205	915	752
Zm00001eb014610	0	11	0	0	7	0	0	0	0	0	0	0
Zm00001eb014620	0	0	0	0	0	0	0	0	0	0	0	0
Zm00001eb014630	1587	1734	1520	1695	1808	2087	1618	1519	1617	1526	1571	1586
Zm00001eb014640	2776	4401	3717	2535	2930	3305	4765	4564	4638	3236	3917	4435
Zm00001eb014670	1514	1075	1129	322	400	282	1503	1484	1369	699	888	814
Zm00001eb014720	387	64	130	59	9	0	209	155	191	107	105	135
Zm00001eb014710	0	0	0	4	0	0	0	0	0	0	0	0
Zm00001eb014680	4073	7747	6632	12	46	8	10351	11678	9026	336	829	2094
Zm00001eb014700	3875	7678	6348	4	23	4	10092	11756	8797	536	1578	3560
Zm00001eb014730	1196	882	831	551	435	275	1224	1254	1198	1225	1682	1741
Zm00001eb014750	630	541	552	440	434	393	1040	900	936	636	785	793
Zm00001eb014740	4577	5414	5181	3288	3779	4106	5013	4287	4559	4913	4821	5466
Zm00001eb014790	56	28	19	27	6	6	15	9	8	0	23	27
Zm00001eb014800	152	9	35	153	113	41	25	25	27	26	24	46
Zm00001eb014780	1723	1629	1792	1412	1649	1646	1648	1683	1667	1694	1951	1822
Zm00001eb014760	5570	2193	3030	1327	1223	1623	3709	3684	3888	2208	3331	2451
Zm00001eb014770	32	0	9	11	0	0	10	12	19	12	30	6
Zm00001eb014810	418	431	551	705	171	230	450	513	563	1630	657	586
Zm00001eb014820	767	614	645	369	407	273	728	843	812	524	707	727
Zm00001eb014830	1493	2628	2424	3032	3177	3902	2428	2206	2246	2101	2323	2500
Zm00001eb014850	3685	4905	5201	1201	1226	761	3288	3578	3793	2811	3394	3616
Zm00001eb014890	1176	1841	1618	1040	880	1038	1887	1619	1544	1185	1360	1970
Zm00001eb014870	6609	4677	5077	3421	3682	3778	6483	5719	5713	5288	5810	5309
Zm00001eb014930	194	473	337	215	323	36	381	319	391	195	148	287
Zm00001eb014900	2093	2040	2103	1202	1315	1343	2486	2011	2595	1675	2371	2483
Zm00001eb014990	6	0	0	10	4	0	0	0	0	0	0	0
Zm00001eb014980	1002	288	521	206	50	40	608	623	606	398	546	328
Zm00001eb015000	223	92	68	10	22	29	138	97	145	58	95	35
Zm00001eb014950	100	162	132	32	57	81	88	113	94	102	83	151
Zm00001eb014960	1690	1326	1432	660	738	688	1516	1527	1533	1367	1695	1554
Zm00001eb014970	1624	1248	1277	446	501	288	1863	1370	1589	1485	1720	1500
Zm00001eb015020	29	24	54	107	103	147	21	9	19	19	40	27
Zm00001eb015010	6288	4351	4397	4404	3061	3514	5713	4339	4354	4806	5682	5458
Zm00001eb015040	1109	521	733	610	746	563	995	846	940	696	840	741
Zm00001eb015030	1595	1212	1011	1651	1905	1835	1385	1293	1279	1407	1489	1436
Zm00001eb015050	540	468	392	967	1248	2905	649	303	401	402	284	384
Zm00001eb015080	0	0	0	11	0	0	27	56	32	7	0	20
Zm00001eb015060	5650	4427	4901	6325	6905	6640	5287	5592	5213	6374	6741	6673
Zm00001eb015070	1825	1552	1620	1197	1347	1705	1907	1441	1467	1353	1258	1526
Zm00001eb015100	66	40	26	18	0	0	50	44	51	25	24	15
Zm00001eb015110	44	10	35	16	20	15	43	56	54	6	54	41
Zm00001eb015090	888	1096	1153	1837	1694	2253	765	846	965	1421	1381	1307
Zm00001eb015120	475	605	639	2378	3826	2738	876	669	825	1599	1518	1274
Zm00001eb015130	498	76	142	17002	9473	10800	2733	2532	2322	3946	5720	2978
Zm00001eb015160	120	346	242	3818	4141	3346	378	217	265	401	153	292
Zm00001eb015140	111	111	118	190	156	249	125	202	147	157	104	108
Zm00001eb015150	4968	7822	7351	4624	4430	5406	6706	5421	6143	6158	6603	7696
Zm00001eb015190	199	24	37	25	0	3	30	33	33	29	108	51
Zm00001eb015170	2568	2703	2521	2264	2175	2123	2192	1914	2253	2167	2448	2475
Zm00001eb015200	8215	6372	7217	17676	19740	21728	10054	9968	9541	15805	13764	11953
Zm00001eb015220	53	65	70	44	69	110	63	21	33	23	11	16
Zm00001eb015230	953	688	783	679	587	498	955	655	658	1192	1351	984
Zm00001eb015210	11559	9252	9666	9569	13331	25461	11352	10415	11384	15092	12776	10762
Zm00001eb015250	140	325	311	1918	3224	2104	394	338	366	292	504	441
Zm00001eb015260	914	775	743	637	664	704	1021	988	978	826	814	769
Zm00001eb015240	5156	5648	5820	2322	2920	3466	5799	5636	6021	2724	2965	4847
Zm00001eb015270	814	633	555	887	911	714	830	740	625	969	878	859
Zm00001eb015290	3390	2933	3058	2059	2253	2610	4457	3658	4134	2735	3363	3302
Zm00001eb015310	3420	3522	3649	2447	2456	2371	2739	2818	3279	3023	4112	3714
Zm00001eb015320	1175	1631	1367	2414	2074	1769	1396	1271	1450	3087	3569	1771
Zm00001eb015330	3979	2930	2858	2984	2962	2939	3476	3113	3141	3630	3760	3566
Zm00001eb015340	832	716	620	315	208	187	1102	1031	1067	532	663	765
Zm00001eb015390	269	260	402	58	68	29	558	566	552	85	210	245
Zm00001eb015400	1345	1060	795	3733	4484	1109	580	405	525	3227	2126	1139
Zm00001eb015380	4962	5724	5589	7053	5391	7295	4841	4671	4940	5375	5363	5687
Zm00001eb015430	96	46	114	37	40	9	79	58	57	17	29	52
Zm00001eb015420	1655	966	1048	1184	1268	1074	1496	1542	1537	1514	1528	1513
Zm00001eb015450	271	436	503	381	236	247	391	290	291	311	458	504
Zm00001eb015440	12116	27070	24058	13862	18781	18667	20113	19045	18935	20524	21286	17531
Zm00001eb015500	458	329	470	691	577	925	482	398	714	606	370	545
Zm00001eb015470	2230	1276	1207	1740	1265	1610	1627	1493	1640	1264	1671	1699
Zm00001eb015460	223	43	44	99	71	79	151	111	82	82	136	35
Zm00001eb015480	3	3	4	76	68	66	3	0	0	5	2	3
Zm00001eb015490	1958	958	1094	836	537	667	1205	1385	1305	1164	1106	1254
Zm00001eb015530	196	884	700	1744	2004	2062	570	438	454	483	371	497
Zm00001eb015510	1588	2377	2310	7570	7034	5910	2183	2324	2404	2389	2292	2259
Zm00001eb015520	426	2129	1658	4471	5496	4607	1432	1280	1249	1574	1566	1735
Zm00001eb015540	1685	1789	1713	1357	1270	1230	2130	1915	1903	1403	1648	1882
Zm00001eb015550	910	1344	1162	4487	5077	3548	975	817	1013	1698	1494	1405
Zm00001eb015590	0	0	0	0	0	0	0	0	0	0	0	0
Zm00001eb015580	20	41	35	50	9	69	30	10	44	27	20	39
Zm00001eb015610	3	10	13	4	26	6	24	32	22	5	0	4
Zm00001eb015560	1353	980	1114	659	701	607	1261	1246	1099	1320	1658	1315
Zm00001eb015570	2047	3964	3202	9410	11798	8833	3013	2316	2423	3206	3047	3004
Zm00001eb015640	0	0	0	0	0	0	2	0	3	0	0	0
Zm00001eb015660	3337	2913	2782	1608	1347	1816	3056	2769	3082	2766	3405	3209
Zm00001eb015620	12261	4755	5687	17745	13298	8639	6955	5629	5217	20756	18821	10421
Zm00001eb015630	4810	3834	4438	21882	35284	32387	2391	2631	2351	2587	1732	1719
Zm00001eb015680	211	190	181	160	104	189	209	275	170	108	197	216
Zm00001eb015690	785	433	546	190	211	341	792	552	642	460	501	576
Zm00001eb015670	6723	4577	4891	1410	1001	921	6549	6251	6112	2771	3438	3736
Zm00001eb015710	264	192	224	166	182	195	60	66	56	139	131	110
Zm00001eb015700	2109	784	1204	582	236	178	1796	1792	1663	1043	1664	1282
Zm00001eb015740	17	0	19	70	44	87	0	0	13	43	21	17
Zm00001eb015730	864	593	750	297	333	258	847	978	941	594	746	800
Zm00001eb015720	4606	2634	2942	4461	1959	1771	4779	3748	4114	3373	5137	4059
Zm00001eb015750	4146	3780	4125	2195	2058	2524	4363	4192	4602	4045	4171	4668
Zm00001eb015760	740	346	461	285	304	226	493	490	460	466	565	477
Zm00001eb015870	279	72	98	346	963	592	55	64	28	56	31	37
Zm00001eb015890	3416	1379	1779	756	495	239	2885	2896	2922	1908	2737	2854
Zm00001eb015880	1409	1426	1438	2106	2162	2780	1717	1378	1662	1991	2043	1913
Zm00001eb015900	1330	1380	1345	1271	1414	1666	1352	1427	1566	1309	1719	1408
Zm00001eb015770	594	255	383	188	61	189	1019	892	903	401	1289	437
Zm00001eb015790	272	406	381	208	168	79	282	220	218	258	219	213
Zm00001eb015830	0	0	14	8	0	0	0	0	0	7	0	0
Zm00001eb015840	2474	2310	2472	1995	1658	2027	2909	2760	2577	2767	3072	2862
Zm00001eb015850	30	5	15	21	37	27	33	23	32	22	29	39
Zm00001eb015780	31	32	31	0	20	31	30	13	19	17	9	15
Zm00001eb015800	1700	3039	2615	8319	8427	9793	3058	2224	2559	4401	2197	4057
Zm00001eb015820	2327	753	1029	76	250	68	2438	2217	2437	738	1138	1010
Zm00001eb015860	4094	4485	3845	1924	1595	1656	4465	4091	4503	3192	3817	4377
Zm00001eb015910	6618	5845	5951	4004	4770	4419	7106	6901	6908	5563	7040	6631
Zm00001eb015920	6524	3181	4038	1964	2809	1817	5937	6161	6085	3917	5679	4111
Zm00001eb015930	3227	3437	3358	1228	1046	1190	3747	3374	3553	2112	2504	3199
Zm00001eb015950	13	14	15	28	19	28	31	8	10	4	0	7
Zm00001eb015940	2156	2224	2397	1175	1321	1293	3178	2583	2778	1554	2148	1855
Zm00001eb015980	116	204	208	1176	659	1339	151	94	172	228	153	209
Zm00001eb015970	354	555	416	2155	1473	1801	535	614	517	761	437	546
Zm00001eb015960	2880	2269	2530	6028	6809	4841	2973	2783	2858	3515	3417	2754
Zm00001eb015990	1077	674	722	953	642	557	724	745	758	1405	1573	1421
Zm00001eb016000	3703	2508	2978	2259	2996	2926	4506	3984	3967	3174	3894	3083
Zm00001eb016040	1279	222	500	126	15	30	639	644	557	307	362	192
Zm00001eb016030	0	0	0	0	0	0	0	0	0	0	0	0
Zm00001eb016020	3481	4120	3750	1889	2041	1989	4745	3772	4232	3869	4140	4709
Zm00001eb016090	0	0	0	0	0	0	11	0	0	6	0	0
Zm00001eb016080	79	10	12	0	0	8	17	0	0	2	21	3
Zm00001eb016100	1280	680	908	878	690	1033	923	957	722	743	827	603
Zm00001eb016110	2417	1543	1566	1651	1391	1467	2668	2242	2477	2024	2203	1970
Zm00001eb016140	0	79	0	0	43	28	0	37	56	49	17	0
Zm00001eb016130	180	78	85	68	43	28	109	37	60	49	17	54
Zm00001eb016120	2534	2852	2925	3084	2525	3527	2236	2156	2274	3096	2547	3471
Zm00001eb016160	4061	2076	2363	1146	244	162	3163	2690	2715	3344	2719	2508
Zm00001eb016200	272	74	100	29	0	0	170	214	195	18	86	30
Zm00001eb016220	0	36	11	0	18	18	0	28	36	0	2	7
Zm00001eb016230	1805	2082	1854	436	177	743	1147	1045	1087	216	398	683
Zm00001eb016170	758	982	740	577	871	878	978	660	901	746	850	1098
Zm00001eb016180	22017	25601	25439	10262	17498	20983	46661	39778	44766	13576	9377	18134
Zm00001eb016190	760	333	525	381	495	263	642	511	577	438	462	420
Zm00001eb016320	1223	1791	1965	1381	1115	1525	2338	2007	2327	2142	2348	2278
Zm00001eb016340	29	9	13	13	3	0	43	19	4	32	11	22
Zm00001eb016350	383	92	145	38	40	8	139	196	169	111	154	93
Zm00001eb016270	0	0	0	0	10	4	0	0	0	0	0	0
Zm00001eb016280	0	0	0	19	6	0	19	3	6	9	0	0
Zm00001eb016240	3763	3469	3614	4992	5746	8119	5088	4966	4778	3482	4119	3445
Zm00001eb016250	595	378	327	2746	1764	2321	509	410	466	2084	2976	2415
Zm00001eb016260	2	2	7	29	23	5	4	0	0	9	36	7
Zm00001eb016290	2312	1539	1538	14011	7156	10070	2212	2007	1977	9796	16115	10778
Zm00001eb016300	2	2	6	25	16	6	4	0	0	5	36	10
Zm00001eb016330	1336	1584	1468	1231	1119	1282	1333	1527	1335	1709	1788	1857
Zm00001eb016390	34	155	124	0	15	9	69	26	17	38	0	11
Zm00001eb016370	851	300	265	10502	6646	5376	806	605	506	6661	3086	1811
Zm00001eb016400	953	731	783	571	569	555	953	755	848	609	756	592
Zm00001eb016410	0	19	11	0	4	10	26	0	14	0	12	12
Zm00001eb016420	7288	8277	8613	5376	7248	6750	9149	8500	8935	6916	6409	9010
Zm00001eb016430	0	0	9	0	0	0	0	19	8	0	0	11
Zm00001eb016440	2886	1549	1838	1459	1769	1593	2392	2532	2394	1697	2169	1745
Zm00001eb016450	1373	1388	1326	1470	1350	887	1590	1372	1448	1867	2495	2322
Zm00001eb016480	5	0	6	0	0	0	0	0	7	0	0	0
Zm00001eb016470	199	111	79	256	92	36	166	77	189	256	220	236
Zm00001eb016490	6	0	3	3	4	2	0	0	7	0	0	0
Zm00001eb016510	1	7	5	4	5	3	0	2	0	0	0	0
Zm00001eb016530	4	8	7	9	14	5	0	2	0	0	0	0
Zm00001eb016460	2486	1693	1769	1687	2166	1404	2428	2070	2147	2181	2185	2115
Zm00001eb016540	2121	1989	1681	1620	1874	1746	1904	1670	1778	2164	2052	2170
Zm00001eb016550	4762	9457	6509	8078	9357	3277	2076	1796	2030	30384	15102	7629
Zm00001eb016570	1715	966	1140	772	880	691	1381	1518	1498	1247	1543	1292
Zm00001eb016560	9245	9783	9796	8058	8351	9310	9250	8755	8825	7595	8982	9121
Zm00001eb016590	922	271	430	208	198	155	546	603	535	312	572	345
Zm00001eb016600	2263	1131	1209	3520	4596	3771	3007	2435	2005	1989	1826	1377
Zm00001eb016580	12	4	20	8	11	3	17	10	3	5	0	0
Zm00001eb016640	914	755	659	1002	877	998	757	739	578	757	844	809
Zm00001eb016650	0	0	0	0	0	0	0	0	2	0	0	0
Zm00001eb016660	432	441	574	453	663	642	643	621	642	542	644	524
Zm00001eb016620	8979	6880	6925	4602	9973	11067	5469	4751	5735	7859	11548	7692
Zm00001eb016610	11	0	0	0	20	0	0	0	0	0	0	0
Zm00001eb016690	79	103	87	33	97	149	263	251	296	388	315	718
Zm00001eb016680	473	337	306	187	182	137	480	545	515	430	582	440
Zm00001eb016710	42	33	25	74	37	107	48	18	30	18	51	33
Zm00001eb016670	5119	3972	4059	2056	2598	2316	5399	4903	5188	3051	4690	3718
Zm00001eb016740	332	378	376	1035	964	1479	328	360	394	357	383	379
Zm00001eb016730	328	147	190	5158	4194	8586	413	284	374	508	357	278
Zm00001eb016720	775	426	479	701	365	394	555	681	699	477	532	394
Zm00001eb016750	4664	4815	4369	2156	2817	3142	3849	4051	4098	1246	1347	1665
Zm00001eb016770	999	1281	1270	388	484	399	1100	1030	1188	752	828	934
Zm00001eb016760	3154	2297	2362	1259	1209	960	2956	3002	3096	2445	3293	2765
Zm00001eb016780	3046	840	1132	934	1519	768	2754	2461	2518	1330	2152	981
Zm00001eb016830	35	20	28	92	98	33	66	52	28	42	61	27
Zm00001eb016810	176	179	166	37	43	34	181	181	186	118	119	139
Zm00001eb016820	219	262	254	58	76	49	0	227	207	178	181	188
Zm00001eb016800	3193	3908	3387	4414	4363	5479	3853	3931	3903	5484	5428	5049
Zm00001eb016860	4	0	0	0	2	0	0	0	0	0	0	0
Zm00001eb016850	5147	6783	6886	25574	24699	24434	10338	11052	10014	13263	14515	7696
Zm00001eb016900	0	0	0	0	0	0	0	0	0	0	0	0
Zm00001eb016920	1976	3376	2637	2902	3974	5256	960	795	787	687	381	207
Zm00001eb016870	314	646	524	562	871	1047	190	106	163	114	72	62
Zm00001eb016880	3117	3589	3348	3324	4304	5853	1323	960	930	711	508	249
Zm00001eb016890	5	9	11	11	6	10	12	15	11	5	10	6
Zm00001eb016910	112	53	66	100	48	34	65	76	50	56	64	105
Zm00001eb016930	3446	3353	3332	3234	3386	2401	3340	3285	3198	4389	5296	4168
Zm00001eb016940	2248	2725	2444	4757	4999	5860	4191	3307	3719	5223	5593	3679
Zm00001eb016960	6107	6196	5269	5410	5934	4703	6878	5548	5999	6806	7137	6559
Zm00001eb016950	96	92	73	617	855	369	69	41	45	250	99	91
Zm00001eb016980	20	39	26	77	117	126	29	13	19	19	10	23
Zm00001eb016970	7271	3579	4214	2988	3605	2182	6145	5706	5710	4578	5470	3976
Zm00001eb016990	11043	7292	8230	3897	3296	2114	9287	8667	8573	5989	8229	7072
Zm00001eb017020	0	0	0	8	17	4	0	0	0	3	0	0
Zm00001eb017030	0	0	0	0	0	0	0	0	0	0	0	0
Zm00001eb017040	28	55	37	5	12	0	35	50	29	38	72	65
Zm00001eb017010	0	0	0	0	0	0	0	0	0	0	0	0
Zm00001eb017000	4150	3385	3899	4795	5060	5636	3816	3824	3860	3665	4146	4219
Zm00001eb017060	681	602	705	556	662	614	838	716	835	503	615	652
Zm00001eb017050	2254	1719	1969	1765	1682	1717	2242	1783	1941	1983	2116	2078
Zm00001eb017110	0	0	0	0	0	0	0	0	0	0	0	0
Zm00001eb017100	187	53	113	15	17	0	188	164	175	63	99	44
Zm00001eb017080	521	574	578	391	387	312	829	618	830	788	899	846
Zm00001eb017070	44	15	0	18	36	21	15	17	22	30	11	34
Zm00001eb017120	420	427	386	60	98	46	1112	1008	1048	370	672	662
Zm00001eb017130	1907	1922	2040	1122	1412	1498	2260	2379	2086	1802	2705	2179
Zm00001eb017170	0	0	0	7	6	0	0	5	7	11	10	0
Zm00001eb017180	328	190	274	127	73	51	416	349	328	85	184	138
Zm00001eb017140	1921	943	1188	1591	1762	1434	1517	1333	1527	1365	1698	1478
Zm00001eb017150	762	503	528	487	672	646	845	808	825	639	787	512
Zm00001eb017200	1267	1298	1355	483	581	534	1583	1258	1513	1321	1556	1812
Zm00001eb017210	891	552	567	849	550	381	796	718	658	1210	1543	1519
Zm00001eb017290	53	33	28	16	10	14	52	15	27	21	20	37
Zm00001eb017280	558	50	112	73	0	0	97	157	120	63	75	55
Zm00001eb017230	1029	709	783	388	323	308	1054	837	911	450	958	687
Zm00001eb017240	84	33	27	33	15	54	24	0	26	0	0	0
Zm00001eb017270	0	0	0	0	0	0	0	0	0	0	0	0
Zm00001eb017260	320	385	302	488	439	657	334	235	244	341	267	325
Zm00001eb017320	814	1069	905	1020	1001	1212	1004	856	1084	834	1029	1061
Zm00001eb017350	24	37	0	429	159	116	77	34	83	506	135	42
Zm00001eb017310	9427	8281	8229	3539	3106	2648	8081	6910	7496	6618	7849	9096
Zm00001eb017400	722	1286	875	1645	1040	1997	873	517	646	667	687	593
Zm00001eb017330	1940	674	917	702	167	242	1672	1533	1642	495	1016	1051
Zm00001eb017340	349	421	276	274	230	214	463	345	475	334	412	317
Zm00001eb017450	69	61	48	39	31	53	89	58	101	52	29	62
Zm00001eb017430	3073	3962	4175	3684	3478	3917	3154	3450	3664	4605	5409	5531
Zm00001eb017440	1	8	3	23	42	18	2	5	0	4	17	6
Zm00001eb017490	0	0	0	0	0	0	0	0	0	0	0	0
Zm00001eb017460	6233	8271	8138	5963	5798	7117	6363	5792	6036	6728	6895	7356
Zm00001eb017530	0	0	0	0	0	0	7	0	0	0	0	6
Zm00001eb017540	2	0	0	2	0	0	0	3	0	0	0	0
Zm00001eb017550	183	183	130	90	31	30	569	441	575	85	328	306
Zm00001eb017580	9	0	5	0	0	0	9	8	0	8	0	10
Zm00001eb017520	3015	3142	2950	1109	731	683	3535	3470	3534	2638	3012	2859
Zm00001eb017590	7	0	7	6	7	15	0	0	7	0	0	0
Zm00001eb017560	1003	437	470	196	181	121	844	831	889	502	657	628
Zm00001eb017670	127	715	523	243	447	248	557	434	454	355	203	550
Zm00001eb017680	138	125	114	56	117	98	223	106	165	128	109	58
Zm00001eb017690	164	125	120	108	133	123	298	196	236	91	110	67
Zm00001eb017720	9	9	6	6	5	2	10	11	9	0	13	9
Zm00001eb017710	0	0	0	0	0	24	0	0	0	0	0	0
Zm00001eb017700	1729	815	1036	449	292	271	1030	960	986	814	977	885
Zm00001eb017750	0	0	0	0	0	0	0	2	0	3	1	1
Zm00001eb017730	143	22	38	30	36	32	97	96	128	106	94	40
Zm00001eb017610	0	0	0	0	0	0	0	0	0	0	0	0
Zm00001eb017640	0	0	0	0	5	0	0	0	0	0	0	0
Zm00001eb017650	0	0	0	0	0	0	0	0	0	0	0	0
Zm00001eb017600	5050	6011	5504	2002	1835	1962	6805	5815	5870	4388	4245	5470
Zm00001eb017620	962	244	329	187	268	135	439	438	509	336	274	362
Zm00001eb017630	346	442	346	159	237	170	332	267	226	185	190	208
Zm00001eb017660	579	2131	1437	2393	2218	2217	1483	1276	1342	1119	822	993
Zm00001eb017760	612	211	237	177	27	60	487	336	314	95	121	128
Zm00001eb017790	233	223	224	106	105	94	397	399	522	114	135	188
Zm00001eb017770	450	126	201	87	122	87	379	272	238	223	239	152
Zm00001eb017780	1366	1054	1173	1103	1117	877	1302	1081	1146	1092	1130	1138
Zm00001eb017800	1636	1490	1406	358	223	105	2456	2313	2180	749	1007	1739
Zm00001eb017840	23	3	6	0	0	0	0	7	0	0	0	6
Zm00001eb017810	784	555	565	560	344	367	926	636	733	1149	798	798
Zm00001eb017820	0	0	0	0	0	0	0	0	0	0	0	0
Zm00001eb017830	354	66	134	92	143	65	328	215	260	118	195	98
Zm00001eb017900	20	22	0	5	0	4	12	0	0	0	8	0
Zm00001eb017850	1799	2027	2009	1159	1241	1563	2088	1817	2153	2134	2029	2560
Zm00001eb017860	848	685	737	258	206	210	753	565	689	566	693	675
Zm00001eb017870	8	7	6	7	0	0	7	30	8	3	4	1
Zm00001eb017930	720	9365	7369	2088	4167	598	6296	5785	6179	1188	957	4709
Zm00001eb017940	26	2232	1616	160	170	0	330	338	333	288	189	1287
Zm00001eb017950	108	3605	3232	382	329	0	758	734	570	526	426	2146
Zm00001eb017960	186	9852	7649	860	847	19	1606	1861	1658	1418	921	6334
Zm00001eb017910	4293	3939	4181	1920	1261	1320	4275	4212	4506	3108	3679	4334
Zm00001eb017920	5196	11968	9496	6840	6875	5598	4382	3755	3906	15096	9961	15210
Zm00001eb017980	19	27	10	20	30	12	25	31	26	28	30	57
Zm00001eb017970	4327	5295	5444	3633	2047	1263	5931	4966	5306	5394	5517	8506
Zm00001eb018000	1969	2136	1864	1597	786	482	1130	992	885	1760	1560	2594
Zm00001eb018040	80	12	24	156	538	51	160	158	127	273	42	88
Zm00001eb018030	30	42	3	30	0	16	0	0	29	29	7	28
Zm00001eb018010	238	489	427	92	144	95	275	324	345	163	358	326
Zm00001eb018020	1406	1385	1571	1019	829	733	1581	1442	1567	1317	1768	1766
Zm00001eb018090	3398	4702	4398	1062	780	630	3367	3014	3433	2490	3198	3367
Zm00001eb018150	17	20	24	8	12	13	34	31	32	12	9	18
Zm00001eb018140	100	58	77	52	44	46	60	63	53	109	148	54
Zm00001eb018170	10	0	0	8	0	10	7	0	0	23	0	0
Zm00001eb018130	0	0	3	0	0	2	0	0	0	0	0	5
Zm00001eb018120	1095	1028	958	578	448	495	1132	845	1048	804	891	935
Zm00001eb018290	0	0	0	0	0	0	0	0	0	0	0	0
Zm00001eb018250	140	73	46	17	16	73	52	56	63	115	54	118
Zm00001eb018260	0	0	37	56	45	0	47	45	25	0	0	0
Zm00001eb018270	870	1065	1068	855	976	785	1048	715	841	712	759	879
Zm00001eb018180	4286	3237	3530	2475	1126	1562	3519	3029	3099	4569	4728	3669
Zm00001eb018200	6	23	1	2	7	3	0	0	0	69	15	31
Zm00001eb018210	6	3	0	0	0	0	12	3	0	4	4	0
Zm00001eb018320	524	228	272	355	467	330	580	469	551	446	524	380
Zm00001eb018300	6999	5064	4912	4376	3545	4574	7121	5912	5941	5890	5459	5102
Zm00001eb018350	10699	11533	11169	4840	4018	3466	10091	9826	10279	7827	10511	9907
Zm00001eb018360	7785	6812	7662	3839	3832	3474	7605	7638	7649	5824	6995	7118
Zm00001eb018380	3148	3897	3598	1286	1263	1380	3631	2743	3080	2558	2770	3275
Zm00001eb018440	50	52	60	31	9	24	64	52	65	60	55	53
Zm00001eb018470	11	0	0	0	0	0	0	0	0	0	4	0
Zm00001eb018460	1135	2971	2831	912	882	589	1976	2101	2277	1207	1897	1935
Zm00001eb018400	0	0	0	0	0	0	0	0	0	0	0	0
Zm00001eb018430	1173	1054	1008	566	422	526	1276	1178	1077	762	957	1119
Zm00001eb018410	41622	47158	52484	5290	5226	7026	20226	21819	23065	2356	999	2698
Zm00001eb018420	52	24	32	23	8	12	40	17	36	12	31	17
Zm00001eb018480	58	225	109	670	1066	544	161	79	97	78	102	227
Zm00001eb018490	5108	6075	5927	2586	2395	2365	5406	4934	5913	3600	4726	4941
Zm00001eb018520	1004	730	754	617	600	667	993	843	864	721	986	829
Zm00001eb018600	130	79	63	106	343	218	135	84	74	130	95	108
Zm00001eb018560	0	5	7	0	0	0	0	9	28	4	0	7
Zm00001eb018570	0	3	14	1146	153	67	7	0	8	46	68	34
Zm00001eb018590	126	79	76	97	120	92	110	36	89	99	89	59
Zm00001eb018630	7	0	7	0	0	0	0	0	0	0	0	0
Zm00001eb018650	0	0	15	5	14	3	0	7	0	0	20	0
Zm00001eb018640	998	5820	4390	6448	9599	8353	1387	1212	1188	3826	4578	5121
Zm00001eb018610	5080	3802	4425	3414	3910	3444	4251	4140	4373	4017	4988	4339
Zm00001eb018660	3081	16778	13504	17070	23094	27892	3612	3316	3117	10271	10872	10317
Zm00001eb018670	1034	768	564	494	580	600	928	425	540	636	548	575
Zm00001eb018700	210	137	128	35017	17174	6436	3077	2843	2873	7991	10275	4797
Zm00001eb018690	2159	1052	1557	3952	3525	3117	3691	3363	3811	4765	5702	5218
Zm00001eb018730	202	162	219	48	45	16	175	205	150	41	101	141
Zm00001eb018720	2797	5773	4696	21641	19112	9912	3671	3318	3302	13048	11996	8846
Zm00001eb018750	540	709	648	153	118	72	734	671	632	362	462	270
Zm00001eb018810	5259	5801	5352	3771	3335	3634	6159	6285	6209	7153	7689	7609
Zm00001eb018860	925	511	609	409	370	229	1024	866	996	666	1114	770
Zm00001eb018820	0	0	0	0	0	0	0	0	0	0	0	0
Zm00001eb018840	340	214	221	58	48	60	867	793	966	445	702	449
Zm00001eb018830	4372	2939	3573	2154	1900	2047	4564	4463	4488	3802	4281	4361
Zm00001eb018850	11922	15465	14694	3309	3633	4719	9429	8661	8996	6953	8127	8763
Zm00001eb018870	1662	1844	1855	1060	1242	1578	2111	2020	2085	606	688	940
Zm00001eb018960	460	217	250	757	2020	330	385	384	352	803	587	918
Zm00001eb018970	2720	2710	2389	2908	2297	2376	2632	2308	2531	2610	2873	3499
Zm00001eb018890	7	0	0	0	4	0	0	0	0	3	0	9
Zm00001eb018910	570	254	358	737	1089	444	341	355	287	307	142	175
Zm00001eb018880	579	654	553	370	343	328	498	476	507	447	507	606
Zm00001eb018900	16192	16990	14641	3696	3495	906	30737	23053	26316	6227	8094	13399
Zm00001eb018920	15	8	7	24	13	3	7	3	17	23	11	0
Zm00001eb018930	1040	690	545	475	483	203	675	526	565	517	664	687
Zm00001eb018940	17	25	21	6	12	4	14	12	11	10	15	8
Zm00001eb018950	65	83	72	80	91	75	103	131	104	29	37	30
Zm00001eb018980	3603	2593	2581	2877	2162	2346	3727	3053	3581	3328	4195	3434
Zm00001eb019030	85	132	62	82	63	74	92	60	97	120	101	140
Zm00001eb019040	6	1	3	0	0	0	0	0	6	0	0	0
Zm00001eb019070	0	0	0	0	0	0	0	0	0	0	0	0
Zm00001eb019060	64	15	31	14	0	27	29	0	36	29	50	28
Zm00001eb019020	0	0	0	0	0	0	0	0	0	0	0	0
Zm00001eb018990	16829	20967	18539	27107	27118	33850	19751	16770	17324	14343	14762	16929
Zm00001eb019000	15	0	18	316	531	405	33	6	49	32	25	10
Zm00001eb019010	15	17	10	397	457	398	10	6	32	22	15	7
Zm00001eb019090	1171	451	683	316	193	103	1191	1106	1153	453	679	641
Zm00001eb019120	0	0	0	0	0	0	0	0	0	0	0	0
Zm00001eb019050	4915	4495	4256	11272	10197	12591	3382	2617	3106	7850	5443	3879
Zm00001eb019110	173	94	85	4	0	0	117	22	64	23	52	78
Zm00001eb019130	1472	1652	1580	2779	2481	3735	2005	1488	1702	5803	3284	2438
Zm00001eb019140	1219	1145	1224	945	801	637	1157	1006	1263	1323	1739	1705
Zm00001eb019200	0	0	4	4	0	0	0	0	4	1	0	5
Zm00001eb019160	1944	4028	3276	1950	1410	1541	3261	2984	3090	3006	2146	2756
Zm00001eb019210	2209	2696	2460	2761	3031	4304	2768	2423	2361	4062	4189	3082
Zm00001eb019220	524	191	236	409	191	294	423	390	499	424	541	352
Zm00001eb019230	2654	1085	1041	1211	1406	1086	2396	1820	1728	1419	1457	1002
Zm00001eb019240	1213	1718	1579	1315	1941	2864	876	831	738	394	468	369
Zm00001eb019250	5464	6546	6448	3266	3787	4746	6221	5478	5846	4484	4985	5366
Zm00001eb019280	352	264	338	161	185	102	333	208	218	390	398	361
Zm00001eb019260	7166	8244	8216	5850	5880	6712	7833	7817	7905	7894	9901	9941
Zm00001eb019300	108	27	56	29	8	14	76	57	28	83	68	42
Zm00001eb019320	56	6	20	17	34	36	87	19	33	34	44	23
Zm00001eb019340	270	80	161	120	86	148	232	185	196	78	207	75
Zm00001eb019330	755	739	629	642	690	679	766	624	701	520	703	671
Zm00001eb019290	8414	6453	6929	3023	2362	2526	7489	6943	7087	5179	5808	6825
Zm00001eb019350	894	966	951	1053	1064	1074	1075	1031	1034	848	1081	1151
Zm00001eb019380	127	53	52	50	6	6	95	55	123	45	93	112
Zm00001eb019370	1832	2201	1965	912	1138	1032	2232	1846	2014	1057	1078	1235
Zm00001eb019390	740	426	488	491	366	399	493	404	488	372	561	369
Zm00001eb019420	2265	1974	2079	1320	621	757	1785	1691	1726	2350	2581	2513
Zm00001eb019440	2326	1886	2032	169	82	83	2744	2575	2596	384	884	885
Zm00001eb019460	1869	1753	1535	1202	869	220	1881	1277	1489	1702	1940	2214
Zm00001eb019480	0	0	0	0	0	0	0	0	0	0	0	0
Zm00001eb019500	0	0	0	0	1	0	0	0	0	0	0	0
Zm00001eb019490	5	7	4	9	5	10	5	6	6	12	6	15
Zm00001eb019470	4389	6639	5306	8476	10018	5753	7307	5623	6035	8435	8536	6024
Zm00001eb019520	1288	1193	1071	1426	1142	1005	1437	970	1061	2296	1793	2078
Zm00001eb019510	3031	3580	3552	1448	1299	1538	3495	3533	3674	2496	3373	3642
Zm00001eb019550	27	16	0	38	111	53	4	7	7	14	15	21
Zm00001eb019570	1001	32	226	68	373	28	352	399	169	32	34	4
Zm00001eb019530	9583	24981	21572	20169	19090	10209	10868	9535	10091	29439	31805	36698
Zm00001eb019600	50	0	7	16	0	0	0	12	0	0	10	5
Zm00001eb019620	142	1203	957	3662	4002	2715	790	752	663	957	622	1333
Zm00001eb019580	915	593	463	682	875	1395	769	692	759	1041	983	787
Zm00001eb019590	5571	6160	5907	2057	1728	1413	7295	6418	7384	4276	4602	7020
Zm00001eb019680	267	147	159	166	212	115	304	320	345	170	185	283
Zm00001eb019630	737	757	764	528	466	534	799	907	944	690	814	893
Zm00001eb019640	589	211	290	134	115	37	617	424	444	311	438	376
Zm00001eb019650	2500	4374	3532	4234	3757	2250	4928	4392	4262	4764	4835	6712
Zm00001eb019690	52	56	73	41	51	44	86	44	75	110	58	57
Zm00001eb019700	1818	2291	2217	3489	3185	3612	3245	3069	3011	3761	3834	3443
Zm00001eb019710	462	514	500	578	587	480	409	564	534	860	857	685
Zm00001eb019720	656	444	552	213	155	186	542	424	445	306	327	412
Zm00001eb019760	167	111	146	43	38	28	136	117	166	62	112	88
Zm00001eb019730	4223	2475	2547	3983	4871	4459	4387	4304	4008	3388	3511	3121
Zm00001eb019770	2387	2712	2580	1833	2021	2017	2872	2993	2922	1981	2766	2558
Zm00001eb019780	1370	955	1077	564	490	266	1496	1464	1567	1263	1388	1511
Zm00001eb019810	0	0	0	0	0	0	0	0	0	0	0	0
Zm00001eb019800	10348	8983	9153	4464	4697	4156	9755	8753	9762	8093	9309	10336
Zm00001eb019830	2132	3368	2563	2150	2201	1284	4053	2664	2882	5121	3621	4473
Zm00001eb019840	2251	3708	3094	7768	8909	17821	2749	2745	2639	3026	3383	4295
Zm00001eb019890	0	29	16	4	9	0	25	31	13	0	0	11
Zm00001eb019860	2197	1635	1622	650	170	125	2463	2019	2267	1037	1691	2501
Zm00001eb019880	0	25	7	56	43	7	28	14	11	39	9	65
Zm00001eb019850	2451	2035	2098	1337	1225	1697	2511	2215	2473	1458	2008	1767
Zm00001eb019870	667	107	159	53	157	7	110	212	179	141	146	191
Zm00001eb019930	781	834	937	5150	5158	513	323	352	341	3422	4819	1685
Zm00001eb019900	1772	984	1024	513	286	378	1158	1246	1280	838	1161	1202
Zm00001eb019920	14	6	10	0	1	0	10	7	8	2	9	0
Zm00001eb019950	6	11	16	4	6	0	8	0	8	9	22	10
Zm00001eb019960	212	245	38	69	66	104	170	149	250	110	136	219
Zm00001eb019970	455	517	565	236	168	215	553	468	522	456	447	562
Zm00001eb019980	531	511	544	158	171	151	491	452	437	259	195	264
Zm00001eb020010	5	0	0	0	0	0	0	0	0	0	8	0
Zm00001eb020020	187	187	162	110	84	78	201	129	238	149	102	174
Zm00001eb020050	56	13	45	10	7	0	27	11	6	6	28	20
Zm00001eb020040	2078	1522	1604	895	1112	808	2034	1850	1838	1492	1736	2027
Zm00001eb020060	464	370	417	83	85	17	617	655	460	339	138	379
Zm00001eb020070	6	0	0	0	0	0	0	3	4	0	0	0
Zm00001eb020080	13	7	16	6	0	0	30	5	18	22	5	9
Zm00001eb020090	46	41	34	5	0	0	39	61	37	38	54	28
Zm00001eb020100	167	213	115	122	35	45	379	202	223	224	83	157
Zm00001eb020110	7945	4368	5022	3544	2620	1981	6474	5875	5480	5150	6093	5953
Zm00001eb020120	6394	5526	5467	6073	3679	2249	5599	4422	4816	13221	9143	6759
Zm00001eb020140	73	15	23	73	21	0	57	37	49	51	47	42
Zm00001eb020130	2364	1207	1437	1280	1598	1082	2401	2173	2314	1435	2063	1581
Zm00001eb020160	0	0	0	0	4	0	0	10	3	0	0	0
Zm00001eb020150	1862	1322	1546	1115	509	700	1899	1746	1844	1450	1936	1954
Zm00001eb020170	2974	806	1190	1234	1225	858	2285	2153	2367	2151	2409	1939
Zm00001eb020190	43	32	78	0	12	16	45	42	46	35	33	35
Zm00001eb020180	2044	1857	1773	1116	941	898	2040	1993	2043	1407	1624	1849
Zm00001eb020200	12944	5568	6287	9985	10315	7761	11374	9567	9552	9180	9455	6602
Zm00001eb020230	5	0	0	17	57	19	0	0	0	4	0	0
Zm00001eb020240	2781	1737	1829	284	186	125	2756	2343	2291	1444	1187	1606
Zm00001eb020250	1495	1071	1042	382	298	295	1388	1078	1298	876	941	903
Zm00001eb020260	1295	1614	1619	1088	832	944	1954	1910	1777	2089	2593	2574
Zm00001eb020270	0	0	0	0	0	0	0	0	0	0	0	0
Zm00001eb020300	11	3	0	4	0	0	16	3	10	10	0	3
Zm00001eb020310	32	60	62	0	36	0	48	41	89	25	33	35
Zm00001eb020280	2480	2227	2184	1431	1042	1169	2286	2313	2319	2482	2407	2890
Zm00001eb020320	1006	536	673	475	383	407	836	745	839	773	876	853
Zm00001eb020330	1617	1657	1677	696	725	536	1805	1469	1757	1522	1915	2122
Zm00001eb020340	12582	43538	32509	28671	49897	45259	27220	21969	22239	22856	23408	36566
Zm00001eb020350	2267	4612	3984	580	593	337	3105	2452	2939	765	986	1189
Zm00001eb020380	188	224	240	53	57	59	128	232	249	174	166	160
Zm00001eb020360	1317	1877	1486	699	430	278	1465	1606	1648	842	1050	915
Zm00001eb020370	4470	4506	4564	2619	3017	3446	4587	4262	4616	3609	4284	4226
Zm00001eb020450	8	7	11	19	13	4	7	0	0	3	0	16
Zm00001eb020440	93	42	74	32	23	58	71	70	68	44	65	54
Zm00001eb020420	1111	1023	1176	422	508	508	1450	1307	1368	858	1011	1080
Zm00001eb020390	85	360	364	151	180	120	207	162	159	344	229	373
Zm00001eb020400	222	538	567	388	288	285	428	451	498	697	507	655
Zm00001eb020410	405	196	206	387	157	186	317	350	336	145	211	282
Zm00001eb020490	19	0	12	10	5	2	8	12	26	6	25	24
Zm00001eb020470	283	91	169	128	233	108	189	236	187	117	100	49
Zm00001eb020500	995	751	1023	473	392	419	952	1032	930	711	861	955
Zm00001eb020460	929	1238	1251	1245	1122	1473	1219	1234	1137	1738	1322	1245
Zm00001eb020530	11	45	16	789	454	744	4	0	22	56	22	38
Zm00001eb020520	347	0	223	0	0	9	46	102	85	40	257	37
Zm00001eb020510	92	612	539	180	30	2	772	499	538	665	415	278
Zm00001eb020560	14	8	5	13	24	0	10	24	12	6	3	0
Zm00001eb020570	4	40	33	11	25	6	16	28	20	0	10	12
Zm00001eb020540	310	92	155	232	276	169	255	190	261	84	113	169
Zm00001eb020610	9	65	49	2336	5404	1821	8	6	13	93	21	51
Zm00001eb020620	0	0	0	37	6	0	0	10	0	26	39	77
Zm00001eb020630	6	6	22	2741	3110	1348	0	0	4	34	37	20
Zm00001eb020640	34	9	10	955	1228	461	2	0	0	9	11	5
Zm00001eb020650	41	17	14	1540	1983	803	6	0	0	24	32	14
Zm00001eb020590	0	0	2832	4498	4093	0	1843	1738	1787	1803	1599	1739
Zm00001eb020580	3040	6120	2835	4512	4097	19045	1843	1740	1787	1803	1601	1739
Zm00001eb020600	1711	2017	1646	3117	5847	7756	3926	3232	3398	2811	1438	1343
Zm00001eb020660	2051	2879	2430	1183	937	702	2299	2315	2157	1148	1312	2091
Zm00001eb020680	3852	2390	2681	3418	1834	874	3067	2672	2647	2680	3424	3681
Zm00001eb020690	3955	3490	3036	2075	1527	2140	4099	3281	3249	3314	2564	3024
Zm00001eb020730	682	413	497	128	218	453	618	465	477	132	177	181
Zm00001eb020740	1985	805	1075	3737	4142	4490	1200	1019	1112	1075	1006	801
Zm00001eb020750	0	0	0	4	0	0	0	0	0	0	0	0
Zm00001eb020710	7128	11881	11562	17491	14910	18032	10345	9835	9935	12794	12120	13535
Zm00001eb020720	1501	832	1015	1287	1174	1525	1151	1116	1346	1081	1346	1397
Zm00001eb020790	44	0	18	18	0	4	47	22	73	39	173	30
Zm00001eb020800	315	110	154	154	92	147	281	175	239	149	227	147
Zm00001eb020820	2	0	0	0	0	0	0	0	0	0	0	0
Zm00001eb020810	0	0	0	0	0	0	0	0	0	0	0	0
Zm00001eb020830	59	25	53	47	64	16	54	34	37	78	47	47
Zm00001eb020780	1276	1918	1814	2021	1546	1901	1647	1507	1598	1392	1558	1863
Zm00001eb020840	0	0	0	0	0	0	0	0	0	0	0	0
Zm00001eb020850	659	311	386	114	58	30	472	411	479	310	371	259
Zm00001eb020880	6	0	4	21	0	0	13	4	12	9	2	9
Zm00001eb020870	603	149	246	304	327	119	383	341	433	490	547	376
Zm00001eb020890	0	43	41	15	25	4	39	28	86	0	7	10
Zm00001eb020900	88	484	432	554	635	405	283	242	191	331	322	174
Zm00001eb020930	4	13	0	5	1	0	2	6	3	2	4	3
Zm00001eb020940	18	26	16	299	493	397	38	7	10	28	6	13
Zm00001eb020860	4928	5825	5372	3836	4150	3692	4192	3487	4052	6425	5360	5732
Zm00001eb021000	4	5	4	13	4	7	5	5	8	1	9	3
Zm00001eb021010	2407	2075	2188	582	472	278	2775	2017	2343	1335	1289	2611
Zm00001eb020950	346	608	486	394	275	503	440	277	354	519	331	317
Zm00001eb020960	0	0	4	1	0	0	3	0	15	0	1	0
Zm00001eb020970	5819	5751	4908	11000	10989	9705	3416	2779	3070	6472	5770	3568
Zm00001eb020980	1444	1783	1561	2991	3027	2847	937	1038	990	1862	1809	1123
Zm00001eb021030	353	175	215	229	490	173	221	152	147	376	417	219
Zm00001eb021040	1750	2563	2454	4160	6869	3523	1585	1408	1307	7555	6510	7967
Zm00001eb021050	976	2084	1611	3359	8675	5319	371	261	281	3322	2462	2042
Zm00001eb021020	8487	12960	11519	5767	6947	10613	8770	7711	8924	7266	7918	6949
Zm00001eb021070	848	994	997	670	833	788	1199	1207	1208	689	1068	964
Zm00001eb021100	0	17	31	0	12	12	11	30	34	0	9	52
Zm00001eb021120	0	0	0	0	0	0	0	0	4	0	0	0
Zm00001eb021140	80	202	205	87	244	77	289	176	288	970	1842	1153
Zm00001eb021090	3117	1004	1351	440	387	91	3446	2640	2773	1223	1779	1845
Zm00001eb021170	539	168	170	157	147	266	377	495	423	177	337	234
Zm00001eb021230	62	15	53	0	16	9	73	61	77	46	26	83
Zm00001eb021220	568	233	287	454	270	335	475	307	353	372	444	312
Zm00001eb021210	1605	2105	1790	1595	1448	1651	2204	1875	2128	2051	2118	2439
Zm00001eb021200	283	922	815	22765	8250	5447	1134	967	930	3340	2605	2022
Zm00001eb021240	2014	2440	2298	1571	1170	1391	1864	1754	1649	3906	3957	3669
Zm00001eb021260	3758	2220	2385	1890	1275	1229	2964	2525	2412	2940	3059	2923
Zm00001eb021270	1486	1359	1378	2237	2222	1344	1839	1769	1766	6362	6628	4855
Zm00001eb021290	39	6	19	54	0	19	34	55	23	91	106	16
Zm00001eb021300	1140	727	750	543	894	722	1194	1316	1324	980	1482	929
Zm00001eb021340	1169	729	825	588	296	483	1050	819	876	1023	1271	1274
Zm00001eb021310	2438	542	862	1933	1450	1685	1611	1248	1081	1831	1564	1703
Zm00001eb021320	6158	4386	4651	2909	1843	2302	6194	6382	6512	5900	7158	7922
Zm00001eb021350	1984	1058	1378	1895	1633	2178	1170	1133	904	1375	1653	1372
Zm00001eb021360	12	11	6	31	14	26	8	7	0	23	0	5
Zm00001eb021380	4382	4942	4023	10410	9447	11087	3351	2723	2675	6692	6353	3768
Zm00001eb021400	179	20	80	62	48	0	87	22	78	20	51	51
Zm00001eb021410	30	0	0	0	0	0	0	51	0	0	0	0
Zm00001eb021420	565	188	354	62	18	21	485	372	388	185	181	183
Zm00001eb021430	30	46	26	17	4	0	39	80	61	3	0	3
Zm00001eb021440	21	4	3	0	0	0	4	3	8	3	13	2
Zm00001eb021450	129	61	43	40	13	7	21	28	49	46	86	127
Zm00001eb021390	1787	1803	1924	1487	1173	1233	1516	1487	1417	2434	2096	1968
Zm00001eb021470	326	175	114	829	866	948	211	189	279	2060	1821	1250
Zm00001eb021500	25	8	10	108	81	92	6	12	19	0	0	10
Zm00001eb021520	0	0	0	0	0	0	0	0	0	0	0	0
Zm00001eb021510	1567	1923	2024	3123	2954	3818	1669	1713	1702	1579	1530	1698
Zm00001eb021530	850	268	361	622	448	65	520	434	493	1154	2253	978
Zm00001eb021570	0	0	0	0	0	0	0	0	0	0	0	0
Zm00001eb021590	39	21	13	176	165	290	0	0	0	15	31	25
Zm00001eb021550	874	1198	1067	14254	11033	16070	988	991	775	6170	3361	2355
Zm00001eb021610	30	99	104	625	686	587	45	40	39	26	22	50
Zm00001eb021600	592	3092	2276	1751	5599	1401	1826	1396	1201	630	550	692
Zm00001eb021640	235	77	106	692	991	911	103	62	107	243	210	70
Zm00001eb021620	405	543	529	188	229	199	540	482	410	377	419	130
Zm00001eb021630	104	3019	1898	5263	7961	5729	1396	1269	1379	260	350	535
Zm00001eb021650	947	646	691	3427	5094	4784	703	536	455	821	1005	754
Zm00001eb021660	2	2	0	4	1	0	2	3	0	2	0	2
Zm00001eb021670	1731	2081	1807	366	361	384	2249	1947	2115	1104	1368	1634
Zm00001eb021710	262	138	145	102	30	105	472	282	378	24	85	35
Zm00001eb021690	1002	923	893	2856	2598	6897	904	874	942	1554	923	1101
Zm00001eb021700	46	68	34	29	363	263	74	0	0	61	127	42
Zm00001eb021750	17	12	19	29	24	0	0	0	0	10	18	4
Zm00001eb021720	1555	1371	1300	12705	15125	16410	973	576	752	1951	2279	2504
Zm00001eb021780	116	209	173	105	119	32	402	265	158	147	118	279
Zm00001eb021760	1781	1547	1535	1416	1447	1630	1290	1243	1296	2021	2187	2187
Zm00001eb021790	1194	295	403	215	262	163	426	333	325	2863	753	468
Zm00001eb021800	246	151	99	46	17	0	168	124	123	105	94	93
Zm00001eb021850	60	35	20	40	48	24	60	30	37	42	36	32
Zm00001eb021880	767	1049	778	851	536	735	802	559	609	1121	919	1128
Zm00001eb021830	0	0	0	0	0	0	0	0	0	0	0	0
Zm00001eb021840	340	61	74	79	91	111	135	87	138	64	117	44
Zm00001eb021820	1300	1485	1339	1081	1094	1009	1993	1626	1884	1561	1848	1934
Zm00001eb021920	32	20	36	0	4	1	42	42	36	62	127	34
Zm00001eb021900	3520	2882	3011	1951	1981	1815	3187	3123	3127	2526	2977	2892
Zm00001eb021890	1701	1377	1245	789	719	1034	1520	1523	1751	1428	1526	1324
Zm00001eb021940	1396	1184	1266	734	668	678	1255	1050	1180	1066	1203	1519
Zm00001eb021990	249	338	323	289	1052	361	398	212	374	973	528	343
Zm00001eb021970	1778	1135	1132	984	933	568	1456	1177	1124	2435	2514	2689
Zm00001eb021980	52	90	33	23	45	59	89	20	29	79	100	119
Zm00001eb022010	10	9	0	3	8	15	9	12	13	6	10	21
Zm00001eb022020	123	175	149	224	176	166	165	161	178	72	103	107
Zm00001eb022000	2349	3049	2535	1956	1986	2299	2842	2347	2566	2714	2501	2921
Zm00001eb022040	30	0	20	225	50	19	0	7	0	74	23	34
Zm00001eb022070	4	6	12	8	0	5	10	7	12	8	4	15
Zm00001eb022050	5273	2748	2678	1880	720	737	4855	3646	3872	3443	4163	3852
Zm00001eb022060	63	29	27	3	3	3	58	23	39	25	33	28
Zm00001eb022110	360	6	102	191	32	0	49	21	68	4	27	41
Zm00001eb022080	5760	7161	7440	4323	3904	4372	6660	6461	6549	6179	7181	7858
Zm00001eb022120	1649	1968	1658	1382	1329	1693	1614	1308	1433	1351	1578	1670
Zm00001eb022130	1416	1588	1652	1112	840	1098	1621	1587	1518	1143	1494	1765
Zm00001eb022170	56	8	19	33	10	6	9	12	29	8	24	29
Zm00001eb022160	590	737	746	427	324	485	773	590	582	599	611	840
Zm00001eb022190	10	23	10	23	30	15	30	27	28	43	22	41
Zm00001eb022200	0	0	0	5	0	0	0	0	0	0	0	0
Zm00001eb022220	0	0	0	0	0	0	0	0	0	0	0	0
Zm00001eb022210	38	58	28	88	121	132	73	57	98	32	30	33
Zm00001eb022180	1217	1790	1874	985	857	864	1740	1639	1914	836	979	1336
Zm00001eb022240	477	208	170	167	86	74	364	275	278	211	169	284
Zm00001eb022250	90	12	40	31	28	11	96	37	55	31	72	44
Zm00001eb022230	5627	4115	3978	2299	1489	1222	7355	6256	6690	4705	5522	6371
Zm00001eb022280	517	198	248	262	79	97	375	382	365	176	232	198
Zm00001eb022290	1712	1553	1312	1237	965	1224	2157	1821	113	1503	1407	1153
Zm00001eb022330	1124	815	863	717	899	741	1290	996	1209	1814	1239	1088
Zm00001eb022380	348	369	184	25	48	13	828	534	681	180	62	257
Zm00001eb022360	409	151	230	0	0	0	407	319	361	3	0	19
Zm00001eb022390	77	239	254	812	640	206	116	79	88	231	106	142
Zm00001eb022400	3616	6676	6537	5894	6863	8996	4820	4771	5367	4177	4688	5663
Zm00001eb022410	13772	12897	10712	11754	23309	12661	8717	5753	6701	8728	7123	4703
Zm00001eb022440	1230	2162	2117	3402	2813	4030	2008	1992	2125	2897	2517	2910
Zm00001eb022610	10	5	12	1	4	0	4	0	6	0	1	4
Zm00001eb022580	385	46	127	103	132	46	428	370	363	172	82	183
Zm00001eb022640	110	45	83	23	17	18	33	65	60	59	41	74
Zm00001eb022630	907	722	611	694	106	32	590	496	453	1105	797	1202
Zm00001eb022490	0	0	0	0	0	0	0	0	0	0	0	0
Zm00001eb022500	0	12	13	12	0	0	0	0	8	0	10	0
Zm00001eb022520	0	0	0	0	0	0	0	0	0	0	0	0
Zm00001eb022550	0	0	0	0	0	0	0	0	0	0	0	0
Zm00001eb022570	552	301	408	441	137	16	621	569	586	201	267	450
Zm00001eb022470	8	15	10	15	5	3	26	23	18	16	8	53
Zm00001eb022480	27	17	5	16	10	0	19	24	23	5	0	8
Zm00001eb022530	3	9	18	11	4	2	21	11	14	13	11	47
Zm00001eb022540	99	55	73	53	16	3	89	87	104	28	36	45
Zm00001eb022560	1	0	0	0	1	0	0	4	3	0	0	1
Zm00001eb022650	947	1010	998	961	819	918	1109	1034	1144	984	901	1260
Zm00001eb022660	105	261	266	140	156	93	515	515	513	324	358	447
Zm00001eb022670	3000	778	1139	1222	199	174	1536	1346	1419	1309	1903	1341
Zm00001eb022690	6	18	15	5	14	4	10	15	18	10	10	8
Zm00001eb022700	11	8	7	14	0	4	5	0	2	7	0	12
Zm00001eb022680	1445	1259	1054	1083	896	808	1244	1083	1095	1206	1383	1197
Zm00001eb022710	159	0	48	0	6	0	145	66	102	51	17	14
Zm00001eb022720	179	90	82	46	119	130	217	174	190	262	216	240
Zm00001eb022730	429	337	314	29	8	0	250	204	200	13	34	62
Zm00001eb022750	829	689	647	798	182	193	669	468	465	1588	1513	947
Zm00001eb022740	2134	2290	2087	1070	1183	1339	2436	2356	2177	1852	2245	2435
Zm00001eb022760	354	429	436	262	190	377	663	536	589	338	363	607
Zm00001eb022800	0	6	6	0	8	0	10	8	3	6	0	4
Zm00001eb022810	69	498	423	3207	2761	2248	194	145	203	602	463	1060
Zm00001eb022820	1010	676	787	468	348	317	833	702	831	621	844	807
Zm00001eb022830	2169	1703	1742	1329	1281	1231	2275	1744	2044	2075	2326	2150
Zm00001eb022860	647	451	487	296	421	290	690	605	710	204	365	401
Zm00001eb022870	390	287	293	177	80	119	317	254	287	268	294	301
Zm00001eb022900	46	18	5	36	6	0	49	17	25	11	9	66
Zm00001eb022910	1006	1060	1014	516	697	667	1105	1000	1265	693	885	851
Zm00001eb022920	741	1970	1768	1438	1401	2212	1691	1541	1587	1685	1443	2527
Zm00001eb022880	362	231	303	361	231	320	436	462	390	239	614	466
Zm00001eb022890	2628	4643	3625	1961	2155	1485	10599	9294	9351	4397	4213	8396
Zm00001eb022930	7147	10466	10484	11673	15515	19765	5998	5344	5961	8499	7724	5881
Zm00001eb022950	183	187	176	54	36	13	267	187	154	105	100	171
Zm00001eb022960	8	9	0	0	15	8	6	9	12	0	3	0
Zm00001eb022970	161	74	87	62	36	62	133	143	107	69	107	118
Zm00001eb022940	5872	3049	3700	2493	2305	2700	4273	4569	4489	4517	4870	3781
Zm00001eb023010	2466	1601	1684	787	501	548	2313	2194	1960	1330	1787	1739
Zm00001eb023020	1321	864	829	762	663	504	1072	810	801	772	1061	901
Zm00001eb022990	0	0	0	0	0	4	0	0	0	0	0	0
Zm00001eb023000	0	0	0	0	0	0	0	0	0	0	0	0
Zm00001eb022980	25687	42276	34582	32382	47711	67188	11833	8521	9932	12303	13025	3746
Zm00001eb023070	15731	3004	5569	5320	70	19	14364	15264	14415	2064	2930	9059
Zm00001eb023080	2042	1688	1642	1246	1202	1529	2393	2089	2108	1897	2640	1964
Zm00001eb023090	573	265	314	131	33	12	355	341	343	203	326	366
Zm00001eb023100	398	417	366	304	282	238	455	275	393	370	377	521
Zm00001eb023110	2084	2777	2485	2493	1903	2702	2186	2050	2001	3852	3752	4054
Zm00001eb023130	287	157	204	113	9	9	78	128	135	117	171	144
Zm00001eb023120	1716	1391	1527	700	631	909	2127	1830	2068	1597	2040	1639
Zm00001eb023160	954	1400	1091	943	1191	684	1192	1014	1012	1165	1014	1099
Zm00001eb023170	238	230	229	134	137	148	360	353	393	271	241	345
Zm00001eb023210	73	28	16	56	28	12	43	63	62	50	88	32
Zm00001eb023200	68	18	9	14	9	8	56	47	42	14	36	9
Zm00001eb023220	60	15	38	18	0	10	14	0	0	97	13	3
Zm00001eb023150	0	0	0	0	0	0	0	0	0	0	0	0
Zm00001eb023140	5755	3572	4135	2346	1434	1063	4736	4314	4924	4390	5784	5360
Zm00001eb023230	1174	652	936	420	457	362	1553	1197	1253	971	800	732
Zm00001eb023250	127	132	92	511	488	853	204	158	173	480	284	247
Zm00001eb023260	0	0	6	3	0	16	19	0	7	1	0	35
Zm00001eb023240	2278	1405	1402	620	588	381	2794	2356	2543	1236	1382	1271
Zm00001eb023280	693	1038	857	933	1281	1388	557	426	633	481	303	633
Zm00001eb023290	312	189	301	296	513	461	342	245	298	189	255	217
Zm00001eb023270	9300	9131	8990	4050	4725	5002	9229	8870	9298	8013	10479	10219
Zm00001eb023340	0	0	0	0	2	0	0	0	0	0	0	0
Zm00001eb023330	596	48	156	18	0	0	159	177	155	60	156	22
Zm00001eb023300	494	554	499	211	134	129	461	433	465	369	411	451
Zm00001eb023310	596	543	484	196	145	134	505	484	512	407	430	440
Zm00001eb023350	0	5	0	14	0	24	0	0	0	48	15	4
Zm00001eb023430	3	4	0	0	0	0	0	0	0	0	0	0
Zm00001eb023450	2347	1852	1707	946	1021	1479	2441	2090	2272	1770	2251	2155
Zm00001eb023400	725	367	438	239	4	7	1210	1096	992	47	263	174
Zm00001eb023410	37	37	46	80	69	47	32	45	63	27	28	20
Zm00001eb023420	8795	1006	2640	1444	0	26	11751	11841	11404	1665	1766	7530
Zm00001eb023480	9	7	6	18	4	6	5	12	12	21	31	9
Zm00001eb023490	101	61	87	42	15	34	80	53	71	15	37	81
Zm00001eb023500	500	574	574	389	253	223	589	516	688	421	514	555
Zm00001eb023460	2629	1192	1446	1463	56	30	4611	4544	4507	828	1108	2399
Zm00001eb023510	285	186	263	162	249	138	296	231	250	330	412	247
Zm00001eb023520	686	1097	1001	1195	1638	1393	1028	936	1183	534	685	999
Zm00001eb023530	242	41	96	19	81	9	150	98	92	22	18	51
Zm00001eb023540	4315	2313	2536	1413	1016	950	3300	2874	2989	2145	1751	3366
Zm00001eb023590	2133	1480	1448	1309	628	1076	1744	1633	1495	1424	1522	1571
Zm00001eb023570	22161	3875	6835	18333	1082	211	5225	4695	3628	14017	13239	17042
Zm00001eb023610	0	0	0	0	0	0	0	0	0	0	0	0
Zm00001eb023620	297	271	279	209	97	28	495	388	390	544	829	431
Zm00001eb023650	723	360	470	123	132	19	380	331	287	204	302	175
Zm00001eb023600	4959	6696	5794	400	836	234	5628	4821	5199	2419	1379	5120
Zm00001eb023680	233	225	149	3219	2593	1805	161	100	63	239	270	257
Zm00001eb023690	852	250	434	261	42	28	420	453	517	455	508	488
Zm00001eb023660	6128	5038	4481	1453	1181	1691	3853	3185	3395	2194	2849	2790
Zm00001eb023740	12	4	0	40	0	0	9	4	9	8	11	2
Zm00001eb023770	32	30	62	34	32	64	43	83	66	53	61	76
Zm00001eb023700	329	114	154	167	23	9	160	148	97	121	158	150
Zm00001eb023710	577	221	310	222	179	0	466	313	364	199	285	370
Zm00001eb023720	565	162	209	130	65	79	336	298	321	209	235	181
Zm00001eb023730	1290	366	489	555	132	38	637	545	760	484	813	982
Zm00001eb023810	1862	2138	2085	1956	2029	1356	2149	1767	1830	2393	2363	2610
Zm00001eb023780	28092	19993	19609	3551	3319	1440	26411	20282	22451	17396	17787	17913
Zm00001eb023790	15	8	4	0	0	0	0	0	0	0	0	0
Zm00001eb023830	522	391	459	560	508	823	558	495	504	471	463	531
Zm00001eb023820	15116	3905	5640	9162	6368	4224	9131	7992	7829	6267	8855	4615
Zm00001eb023890	1541	1159	1130	1026	864	815	1214	1091	1115	1276	1805	1490
Zm00001eb023840	887	231	402	217	200	360	444	485	518	108	269	222
Zm00001eb023850	135	14	87	15	24	11	55	115	76	23	13	12
Zm00001eb023860	4029	3868	3719	3297	2816	2430	3897	3875	3796	3584	4676	4256
Zm00001eb023870	1742	1842	1704	1635	1972	1587	1815	1449	1623	1563	1762	2053
Zm00001eb023880	1322	803	897	1120	918	492	1868	1546	1874	2503	3003	4354
Zm00001eb023910	1916	1973	1918	1787	2250	2132	3460	2933	2942	2927	2984	3200
Zm00001eb023930	886	1200	1093	811	393	400	1060	961	963	930	939	1065
Zm00001eb023940	0	4	3	3	0	0	0	0	4	4	0	4
Zm00001eb023920	2314	3778	3270	1914	2369	3509	3069	2874	2900	2501	2474	2232
Zm00001eb023950	3372	3628	2937	20152	31174	52477	1031	928	829	591	888	275
Zm00001eb024020	54	101	66	778	993	904	45	40	49	206	91	135
Zm00001eb024050	2	1	0	0	0	0	0	5	3	3	0	0
Zm00001eb024060	0	0	0	0	0	2	0	0	4	0	0	0
Zm00001eb024070	49	8	19	33	69	43	69	53	77	34	30	27
Zm00001eb023970	1133	360	449	228	202	289	672	485	475	249	294	287
Zm00001eb024030	345	373	327	603	796	823	337	168	270	560	394	318
Zm00001eb024110	96	36	71	10	0	0	32	94	23	31	46	11
Zm00001eb024120	118	118	65	223	128	54	193	94	96	247	134	146
Zm00001eb023990	0	0	0	0	0	0	0	0	0	0	0	0
Zm00001eb024000	5	21	15	6	21	3	5	8	6	6	12	15
Zm00001eb024160	0	0	0	0	0	0	0	18	0	0	0	0
Zm00001eb024150	283	59	119	317	513	87	205	68	115	123	84	128
Zm00001eb024130	1539	1952	1982	1290	1344	1545	2228	1654	2168	1955	2394	2354
Zm00001eb024180	1447	594	655	6290	3272	4912	1192	895	915	2566	1114	601
Zm00001eb024190	1006	747	739	500	520	496	1063	815	873	725	724	1023
Zm00001eb024210	988	1395	1307	955	1127	1357	1537	1446	1461	1218	1345	1575
Zm00001eb024200	9814	8089	8448	7028	7828	7279	10087	9269	9763	9258	11617	10051
Zm00001eb024240	155	236	228	74	91	44	208	268	314	134	243	194
Zm00001eb024230	2533	3225	3208	1371	1473	1951	2835	2444	2728	1414	1703	1850
Zm00001eb024270	992	513	636	350	245	156	754	748	653	380	619	511
Zm00001eb024260	748	696	624	249	161	106	676	539	559	439	467	525
Zm00001eb024290	998	291	378	220	109	75	685	550	525	208	446	303
Zm00001eb024300	286	89	195	729	880	1070	135	119	159	255	148	90
Zm00001eb024310	9	0	0	0	0	0	0	0	0	0	0	0
Zm00001eb024280	7981	4503	5510	3007	2471	2331	7293	6805	6681	5322	7821	5406
Zm00001eb024350	6	5	8	11	3	9	12	25	22	10	17	7
Zm00001eb024340	0	0	3	2	0	0	0	0	0	0	0	0
Zm00001eb024320	66	309	281	115	69	112	117	150	104	148	166	331
Zm00001eb024330	5526	8569	8081	7634	9494	6672	6071	4941	5688	4597	5814	5249
Zm00001eb024360	2287	2932	2879	1777	2050	1840	2685	2098	2562	2466	2634	3163
Zm00001eb024430	243	382	345	215	529	273	573	588	554	492	516	481
Zm00001eb024440	113	25	41	88	45	37	37	38	83	6	15	51
Zm00001eb024380	6951	7189	6950	13615	20114	20419	8237	7039	7738	5725	6774	6710
Zm00001eb024390	360	301	521	477	799	737	274	650	225	361	352	482
Zm00001eb024450	3244	3046	3436	5586	8354	5881	2245	2372	2210	2281	3157	1994
Zm00001eb024460	2081	1104	1150	1813	1620	1476	1764	1425	1527	1321	1803	1947
Zm00001eb024490	1939	1618	1624	1260	1190	1104	1753	1945	1804	1608	2207	2188
Zm00001eb024550	540	478	495	392	490	588	561	608	534	480	413	421
Zm00001eb024560	6465	8208	8063	4816	4728	5724	7067	6017	6829	6631	7205	7649
Zm00001eb024580	76	90	99	10	7	7	113	161	153	59	100	96
Zm00001eb024590	6	11	9	2	0	0	7	8	5	4	5	5
Zm00001eb024570	3396	1912	1969	5102	5398	5197	3323	3102	2716	3534	4040	2792
Zm00001eb024650	0	0	0	0	0	0	0	0	0	0	0	0
Zm00001eb024600	1625	1509	1619	793	769	1076	1619	1528	1583	1249	1716	1555
Zm00001eb024670	9	0	9	0	0	14	25	4	3	0	0	13
Zm00001eb024680	8	11	5	38	14	6	0	0	0	0	34	0
Zm00001eb024620	393	511	481	378	352	251	495	434	441	582	607	700
Zm00001eb024640	15	56	29	18	35	37	17	41	25	52	26	62
Zm00001eb024690	0	0	0	0	3	0	0	0	0	0	3	9
Zm00001eb024700	1076	930	998	708	648	718	804	899	997	903	1211	1277
Zm00001eb024760	1	4	0	0	0	0	0	0	0	0	0	0
Zm00001eb024790	2	0	0	0	0	0	2	0	0	0	0	4
Zm00001eb024740	1226	638	638	398	260	313	970	649	734	813	683	679
Zm00001eb024750	451	352	259	164	159	228	398	269	315	220	240	265
Zm00001eb024800	781	563	696	379	339	386	781	832	760	547	833	882
Zm00001eb024840	0	0	5	0	0	0	0	0	0	0	0	0
Zm00001eb024820	692	1091	984	1478	577	40	252	208	246	5603	6821	5305
Zm00001eb024850	918	784	741	489	524	598	959	888	1099	837	954	992
Zm00001eb024890	754	886	867	697	628	540	1019	888	940	761	998	1064
Zm00001eb024870	3115	5050	4690	649	951	282	2907	2399	2516	1075	705	1685
Zm00001eb024910	15	0	6	8	19	0	6	18	25	15	28	33
Zm00001eb024900	5244	2167	2565	1088	571	518	3421	3566	3441	1619	2302	2393
Zm00001eb024930	209	147	163	63	36	23	363	339	295	135	145	33
Zm00001eb024920	1586	2078	1975	2238	2978	3121	2066	1667	1913	2228	2077	2155
Zm00001eb024960	801	1092	1014	1589	1741	1430	864	890	923	884	661	932
Zm00001eb024970	1922	1672	1979	798	798	777	1735	1708	1905	1185	1435	1219
Zm00001eb024990	669	1244	1458	231	158	140	966	995	1118	417	613	667
Zm00001eb025000	378	727	635	139	106	88	591	467	582	337	267	384
Zm00001eb025010	1391	1063	1055	308	165	209	1285	794	850	714	379	993
Zm00001eb025020	2341	1120	1469	6939	5815	6384	1150	1045	982	2476	3449	2092
Zm00001eb025050	1022	437	517	611	852	678	945	849	822	710	770	484
Zm00001eb025070	587	365	406	239	177	338	560	566	591	410	578	457
Zm00001eb025100	94	125	116	92	182	268	74	87	149	112	169	127
Zm00001eb025110	227	154	203	95	116	70	274	272	208	176	236	313
Zm00001eb025030	2438	1694	1748	1230	916	784	2031	2068	1968	2000	1849	2168
Zm00001eb025040	18783	27137	24489	24004	20516	25055	18191	16306	17475	15621	13889	18243
Zm00001eb025080	3010	1976	2168	1208	1124	1210	2370	2221	2521	2341	2513	2414
Zm00001eb025140	49	0	0	56	14	0	6	4	4	23	57	40
Zm00001eb025150	255	188	277	215	100	92	309	308	313	260	306	320
Zm00001eb025130	3272	3494	3023	2373	2399	2478	3249	2928	3242	2701	3053	2983
Zm00001eb025180	250	68	88	117	42	91	97	100	130	62	116	69
Zm00001eb025170	1902	1248	1302	1470	1173	1414	1727	1767	1930	1233	1466	1304
Zm00001eb025190	1666	1743	1660	1328	620	596	2815	3002	3059	1890	2204	2473
Zm00001eb025220	99	137	126	8	0	0	207	194	160	60	182	61
Zm00001eb025230	34	0	16	10	14	15	0	25	21	32	0	23
Zm00001eb025240	144	45	83	45	15	37	181	130	77	120	183	45
Zm00001eb025260	2	0	2	0	0	0	1	2	0	0	0	0
Zm00001eb025210	2523	2525	2245	1234	1216	1190	2787	2651	2689	2369	2602	2700
Zm00001eb025280	1057	1485	1271	450	426	533	1405	823	1081	727	1073	1123
Zm00001eb025290	2068	837	988	1112	987	1012	1767	1680	1499	1228	1369	1010
Zm00001eb025330	9	3	4	0	0	4	3	2	7	3	3	3
Zm00001eb025310	2545	1984	1942	1019	820	891	2230	2147	1914	1780	1881	1852
Zm00001eb025300	1584	2095	1956	5391	5473	3694	1726	1745	1747	2651	2859	2514
Zm00001eb025340	1693	1991	1926	1330	1101	1327	1218	1286	1322	1604	1540	1711
Zm00001eb025350	0	0	0	0	0	0	282	0	45	0	0	0
Zm00001eb025390	1682	1407	1086	1193	982	1189	1921	1346	1307	1132	1458	1524
Zm00001eb025400	937	1062	784	1709	2382	4856	727	569	612	815	804	566
Zm00001eb025440	5	17	24	30	0	10	45	13	61	0	17	31
Zm00001eb025450	0	0	3	8	0	9	4	12	10	8	10	16
Zm00001eb025410	2310	2986	2449	1875	1506	1792	3542	2465	2690	2545	2157	2333
Zm00001eb025420	1096	2537	2174	1135	1253	1252	2446	2145	2299	1478	2116	2070
Zm00001eb025460	7515	8350	8153	14116	25012	33080	12686	11441	11963	24965	15292	9722
Zm00001eb025470	5501	4366	4531	1226	876	762	5039	4490	4892	3634	4314	4662
Zm00001eb025520	24	55	36	27	11	17	26	38	20	42	37	54
Zm00001eb025510	1241	782	784	647	573	459	1173	1146	1059	856	884	984
Zm00001eb025490	24	4	22	86	58	6	19	23	28	12	36	6
Zm00001eb025500	4483	4131	3738	1631	1700	1478	4195	3628	3921	2471	3176	3272
Zm00001eb025580	23	6	10	186	375	355	0	0	0	0	19	0
Zm00001eb025600	0	0	0	0	0	0	0	0	0	0	0	0
Zm00001eb025590	168	71	98	3067	3974	3149	0	3	0	9	10	0
Zm00001eb025610	85	58	42	5045	7750	7625	4	31	7	15	8	15
Zm00001eb025570	27	13	71	725	845	672	34	9	10	174	130	172
Zm00001eb025620	1109	1529	1319	528	526	476	1263	1118	1117	1310	1416	1464
Zm00001eb025550	251	608	467	2076	2691	4088	290	199	261	804	601	893
Zm00001eb025560	3192	3754	3806	3304	3032	4378	4645	4247	4436	3559	3903	4057
Zm00001eb025540	2415	7493	5765	6959	7027	9100	3666	2974	3330	5991	5918	5920
Zm00001eb025630	2975	2215	2659	796	862	671	2915	3080	2851	2026	2120	2325
Zm00001eb025650	873	405	430	1386	2103	2085	805	629	672	845	1579	992
Zm00001eb025640	757	922	842	760	731	725	877	726	702	667	876	824
Zm00001eb025670	1681	1793	1679	3889	4189	4785	1921	1638	1842	1583	1471	1385
Zm00001eb025700	355	304	332	174	145	105	370	308	347	287	386	329
Zm00001eb025690	2347	1856	1929	1197	0	21	4455	4746	4702	538	1650	1281
Zm00001eb025720	338	363	284	937	1942	660	245	265	289	533	600	509
Zm00001eb025730	654	525	495	589	478	405	710	623	535	591	643	686
Zm00001eb025770	33	7	18	12	0	0	11	26	0	0	0	10
[truncated: 37,757 more rows]
[truncated: 4 more columns]
